# Supplementary material for: A holistic platform for accelerating sorbent-based carbon capture
Source: Nature. 2024 Jul 17;632(8023):89–94. doi: 10.1038/s41586-024-07683-8 (PMC11291289; doi:10.1038/s41586-024-07683-8)
Supplement: Supplementary file 3 — Experimental and computational data of CO2, N2 and H2O adsorption isotherms in different MOFs. [file 41586_2024_7683_MOESM3_ESM.csv]

Label	Category	Molecule	Pressure	Uptake	Temperature [K]	Pressure_unit	Uptake_unit	DOI
CALF-20	Experimental	H2O	[9.06739E-06,0.083338371,0.136056169,0.206292163,0.267886936,0.32954518,0.400007858,0.475040501,0.532645622,0.66436758,0.796016998,0.931991561,1.063541238,1.195072781,1.326577121,1.458054259,1.589504195,1.729731363,1.856810818,1.988251687,2.119692555,2.25552204,2.395722006,2.52280146]	[0.016563097,0.231423943,0.529269531,0.827018401,1.34013589,1.969195058,2.681021351,3.7406485,4.966003337,5.578112532,6.057716952,6.437918611,6.735328965,6.999613125,7.214207994,7.379113572,7.49432986,7.642623981,7.774427546,7.873080736,7.971733927,8.086926034,8.185530865,8.317334429]	295	kPa	mmol/g	10.1126/science.abi7281
CALF-20	Computational	H2O	[0.0001, 0.0003, 0.0005, 0.0007, 0.001, 0.002, 0.003, 0.004, 0.005, 0.007, 0.01, 0.015, 0.02, 0.025, 0.03]	[0.0022831758997386, 0.00685833186044, 0.011360120890899, 0.01732631206848, 0.031926312451859, 0.057769046975821, 0.14855023553428, 0.39841420274494, 0.61084641001138, 0.99201647149758, 3.7063517072342, 6.9701517230324, 9.2563885341375, 10.986528203224, 11.513862610727]	298	bar	mol/kg	this work
CALF-20	Experimental	CO2	[0.058944651,0.092817821,0.154024239,0.256454573,0.338496991,0.454700636,0.598344215,0.73513848,0.892470021,1.063510861,1.166165237,1.392043272,1.569986771,1.782187513,1.994398925,2.48729356,2.98024154,3.480092178,3.986824137,4.459330858,4.986642769]	[1.570093458,1.788161994,2.043613707,2.224299065,2.31152648,2.448598131,2.560747664,2.672897196,2.791277259,2.903426791,2.953271028,3.040498442,3.121495327,3.196261682,3.264797508,3.414330218,3.53271028,3.619937695,3.68847352,3.744548287,3.794392523]	303	bar	mmol/g	10.1016/j.cej.2022.136263
CALF-20	Experimental	CO2	[0.008987853,0.014405467,0.030525112,0.065830812,0.137826295,0.202727628,0.26759711,0.334224204,0.400833925,0.467446541,0.534056261,0.600665981,0.669018836,0.732113333,0.800463291,0.868807459,0.935405597,1.016021196,1.068593187,1.138686279]	[0.462766574,0.786707398,1.49241481,2.030261132,2.371236361,2.53869207,2.64251157,2.757892845,2.838563459,2.925019183,3.005689797,3.086360412,3.149667251,3.207214316,3.264736045,3.310687553,3.368217728,3.431465449,3.465922746,3.5060807]	298	bar	mmol/g	10.1016/j.cej.2022.139550
CALF-20	Experimental	CO2	[0.006052963,0.009079445,0.010592686,0.021185372,0.033291299,0.051450189,0.077175284,0.111979823,0.174022699,0.234552333,0.295081967,0.357124842,0.417654477,0.470617907,0.532660782,0.593190416,0.656746532,0.714249685,0.774779319,0.835308953,0.894325347,0.956368222,1.018411097,1.077427491,1.136443884,1.189407314]	[0.166028562,0.382616851,1.01076659,1.501677585,1.898716659,2.187416064,2.396647561,2.555282913,2.778736326,2.937216893,3.059596378,3.174746541,3.275465376,3.369009519,3.433618166,3.505456135,3.570055677,3.656352288,3.72097004,3.763927142,3.821333783,3.857061563,3.90000956,3.9574162,3.993162191,4.028944601]	293	bar	mol/kg	10.1126/science.abi7281
CALF-20	Experimental	CO2	[9.75366,19.33168,30.96592,38.05229,49.58303,59.20387,69.42783,79.69177,89.82595,100.02273,110.15523,120.33097,130.43348,140.38985,150.35867,160.46367,170.51493,180.52953,190.52826,200.75618,247.6953,301.17839,347.97989,398.20416,448.31203,498.57988,548.9359,598.45837,647.67308,697.36208,748.16358,796.44535,846.18931,896.84304,946.81127,996.89278]	[0.71501,1.29553,1.74315,1.92532,2.13603,2.26243,2.36649,2.45011,2.51864,2.57719,2.6278,2.67313,2.71347,2.74974,2.78344,2.81523,2.84462,2.8724,2.89897,2.92472,3.03052,3.13473,3.21706,3.29854,3.37418,3.44595,3.51317,3.57608,3.63609,3.69367,3.75008,3.80162,3.85191,3.90145,3.94819,3.99395]	298	mbar	mmol/g	this work
CALF-20	Computational	CO2	[0.0067069130058790005, 0.022008852422335003, 0.036481576351621005, 0.066223517252068, 0.1582056387815, 0.29900974912075, 0.43981385945999, 0.58061796979924, 0.72142208013849, 0.86222619047774, 1.003030300817, 1.1438344111562, 1.2846385214955, 1.4254426318347, 1.566246742174, 1.7070508525132, 1.8478549628525, 1.9886590731917, 2.129463183531, 2.2702672938701998, 2.4110714042095, 2.5518755145487, 2…	[0.28786407554904, 0.77833018041078, 1.1525010457108, 1.6038303454458, 2.2270923804886, 2.558953080403, 2.7060584784364, 2.8152518083349998, 2.8918937401953, 2.9273015536186, 2.9829938299513, 3.0436985286362, 3.0886068581899, 3.2004100910442, 3.2138391567197, 3.2300776831928, 3.2806479761407, 3.3628853520207, 3.4895458583135, 3.4928170409582, 3.5193934437985, 3.5803016131136003, 3.6367295142274, …	298	bar	mol/kg	this work
CALF-20	Experimental	N2	[0.160585302,0.362846289,0.565096561,0.767357547,0.990488516,1.185774986,1.374097652,1.590232677,1.785476292,1.994658227,2.503637248,3.005588184,3.507474839,4.009350781,4.518126244,5.019927191]	[0.060049411,0.10472703,0.147866184,0.192543802,0.23415092,0.277287931,0.320422799,0.357412379,0.394395531,0.432921433,0.522308811,0.602463258,0.673386915,0.742772108,0.802928654,0.861544593]	303	bar	mmol/g	10.1016/j.cej.2022.136263
CALF-20	Experimental	N2	[0.03237506,0.066468036,0.131223628,0.197697135,0.265880352,0.335765072,0.400534341,0.468717558,0.533486827,0.601678251,0.666458462,0.734644415,0.8011316,0.86762152,0.934108706,1.014229799,1.067074869,1.131863287]	[0.012324612,0.021843933,0.044249563,0.0644108,0.08401034,0.10473088,0.124332016,0.143931557,0.163532693,0.181449537,0.198807079,0.21784572,0.235202464,0.251998309,0.269355052,0.291192602,0.305751235,0.32142608]	298	bar	mmol/g	10.1016/j.cej.2022.139550
CALF-20	Experimental	N2	[30.54379243,76.46702964,131.5318949,197.4053909,299.8991732,379.5657727,446.9987229,503.5961551,600.0403307,678.1205888,779.1893527,826.6720441,898.622034,956.8058076,1018.054715,1079.303623,1197.203737]	[0.043859649,0.061403509,0.096491228,0.105263158,0.166666667,0.175438596,0.175438596,0.210526316,0.245614035,0.271929825,0.298245614,0.307017544,0.333333333,0.350877193,0.368421053,0.385964912,0.421052632]	293	mbar	mol/kg	10.1126/science.abi7281
CALF-20	Computational	N2	[0.65079476736735, 2.5067943334254, 4.1941319714833, 8.161178796605, 19.780990913966, 37.378106485133, 54.9752220563, 72.572337627467, 90.169453198634, 107.7665687698, 125.36368434097, 142.96079991213, 160.5579154833, 178.15503105447, 195.75214662564, 213.3492621968, 230.94637776797, 248.54349333914, 266.1406089103, 283.73772448147, 301.33484005264, 318.9319556238, 336.52907119497, 354.1261867661…	[0.22425209368068, 0.7034099236118, 1.0134092626696, 1.4975873406706, 2.0872532340196, 2.3970295379418998, 2.5471596060498998, 2.6254410421617003, 2.6876130774794, 2.7152577014098, 2.7476995382746, 2.7719595054575, 2.7913205245319, 2.8204442238827, 2.8419847269363, 2.8554020539649, 2.8859735255841, 2.8946836363466, 2.9019264104764, 2.9230560593404, 2.9399049978448, 2.9567813267131, 2.977746633816…	298	bar	mol/kg	this work
Ca-SQA	Experimental	CO2	[0.022957652,0.049574975,0.071090059,0.098924851,0.1267427,0.154543606,0.17855414,0.206340524,0.232861029,0.255591163,0.283367865,0.30861039,0.332589459,0.359097862,0.385596584,0.41083669,0.436076795,0.463836554,0.486547324,0.514299822,0.539537507,0.568551042,0.592522849,0.61901431,0.64550577,0.704798718,0.753991267,0.808232805,0.857422934,0.910396174,0.958327686,1.008778851]	[0.380736388,0.703346468,0.887731392,1.10670165,1.285364708,1.423720568,1.544780129,1.648586961,1.740870188,1.815857118,1.896631264,1.948600031,1.994803365,2.058295736,2.098755422,2.144966017,2.191176613,2.23164356,2.260565119,2.283757552,2.324209976,2.34740967,2.37633849,2.399523662,2.422708834,2.480631826,2.509705871,2.550325304,2.573641178,2.596978836,2.62604562,2.649368755]	298	bar	mmol/g	10.1021/acs.energyfuels.1c01642
Ca-SQA	Experimental	CO2	[9.8568,19.74999,29.84629,39.87356,50.06908,60.03527,70.13589,80.18435,90.31396,100.42112,110.49851,120.56388,130.74336,140.69626,150.78279,160.79428,171.03759,181.03793,190.24,200.35664,247.5176,298.731,349.59324,400.15436,451.05135,501.18416,551.30737,601.82776,652.10253,702.10583,752.06414,802.25176,849.93445,900.10726,949.93772,1000.13502]	[0.17915,0.33534,0.4748,0.59871,0.71082,0.80964,0.89982,0.98228,1.05823,1.12813,1.19195,1.25105,1.30678,1.35773,1.40582,1.45102,1.49418,1.53385,1.56906,1.60476,1.74763,1.87165,1.97288,2.05664,2.12912,2.19049,2.24403,2.29168,2.33408,2.37199,2.40623,2.43704,2.46464,2.49171,2.51748,2.54161]	298	mbar	mol/kg	this work
Ca-SQA	Computational	CO2	[0.00266763561409, 0.007536641491006001, 0.012118921412611, 0.021035681201395002, 0.042876530117369006, 0.10715735498337, 0.17172737728578, 0.23629739958819, 0.3008674218906, 0.36543744419302, 0.43000746649543, 0.49457748879784, 0.55914751110025, 0.62371753340266, 0.68828755570508, 0.75285757800749, 0.8174276003099, 0.88199762261231, 0.94656764491472, 1.0111376672171, 1.0757076895195, 1.140277711…	[0.18233802926359, 0.45899057406673, 0.67413824418577, 0.9708209714118, 1.4740965246822, 2.1654271125156, 2.3851162430694, 2.5322659899152002, 2.6238069542893, 2.6843934345478, 2.7348592082359, 2.7684678522417, 2.7926859132454, 2.8228781299878003, 2.8230342570402, 2.8499478056831, 2.8840064629574, 2.8945771827964, 2.9115261519213, 2.9145293016930998, 2.9409193655134, 2.9555769405464, 2.9560177698…	298	bar	mol/kg	this work
Ca-SQA	Experimental	N2	[0.050430504,0.06396064,0.102091021,0.130381304,0.161131611,0.193111931,0.223862239,0.255842558,0.285362854,0.316113161,0.346863469,0.380073801,0.409594096,0.441574416,0.519065191,0.574415744,0.640836408,0.698646986,0.758917589,0.819188192,0.880688807,0.938499385]	[0.010056303,0.012865582,0.020731424,0.027476049,0.035346049,0.041525215,0.048831835,0.055011001,0.061191553,0.069061553,0.074678031,0.081983265,0.088163817,0.093779603,0.108383833,0.119056875,0.131413821,0.143212238,0.153882508,0.165679538,0.177475876,0.188710912]	298	bar	mmol/g	10.1021/acs.energyfuels.1c01642
Ca-SQA	Experimental	N2	[0.021428571,0.072751799,0.122880267,0.174164954,0.224267729,0.27200668,0.324511819,0.374653135,0.42475591,0.474897225,0.523818088,0.575102775,0.624036485,0.675346865,0.723111511,0.773227133,0.824524666,0.875886434,0.921197328,0.973715313,0.998792395]	[0.214131552,0.383967112,0.55385406,0.852723535,1.108633094,1.278622816,1.491418294,1.618293936,1.874203494,2.001079137,2.214028777,2.512898253,2.682836588,2.895683453,2.979650565,3.192548818,3.448406989,3.489208633,3.788335046,3.958119219,4.000051387]	298	bar	cm3(STP)/g	10.1016/j.cej.2020.127294
Ca-SQA	Computational	N2	[1.0116533309063, 2.1934029791877, 3.5229540365167002, 6.0777468512021, 11.885026421916, 27.332992587461, 44.492164035338, 61.651335483215, 78.810506931092, 95.969678378969, 113.12884982685, 130.28802127472, 147.4471927226, 164.60636417048, 181.76553561835, 198.92470706623, 216.08387851411, 233.24304996199, 250.40222140986, 267.56139285774, 284.72056430562, 301.87973575349, 319.03890720137, 336.1…	[0.28423848275881, 0.5617313584614, 0.82268854253062, 1.2032620085654, 1.8391996366173, 2.6697634113476, 3.0863838585881, 3.3635920320188, 3.5561058715183, 3.6745603845354, 3.8311879618536, 3.8950393342952, 3.9636342139451, 4.0290422649382, 4.0872455116621, 4.1590823236345, 4.1832131371678, 4.2495303986422, 4.2795435284716, 4.3248341495713, 4.3521517917615, 4.3818618514305, 4.426606027847, 4.4350…	298	bar	mol/kg	this work
CAU-10	Experimental	CO2	[10.46808,19.22861,29.98911,39.89593,49.94237,59.89643,69.76969,79.88477,89.89471,99.67883,109.64811,119.55929,129.86982,139.58271,149.65105,159.38343,169.87433,179.67989,189.50865,199.58633,246.836,298.88811,349.09918,399.16278,448.98149,498.88556,549.06085,599.47293,649.48014,699.15458,748.62033,798.29627,849.18842,899.20873,949.30545,999.05406]	[0.04232,0.07607,0.11567,0.15238,0.18865,0.22429,0.25897,0.29407,0.32879,0.36239,0.39604,0.42947,0.46397,0.49625,0.52914,0.56051,0.59387,0.62449,0.65573,0.68689,0.82831,0.977,1.11377,1.2429,1.36425,1.47949,1.5897,1.69289,1.78971,1.88151,1.96787,2.04975,2.12974,2.20519,2.27504,2.34197]	298	mbar	mol/kg	this work
CAU-10	Experimental	CO2	[0.189889026,0.219482121,0.250308261,0.281134402,0.314426634,0.345252774,0.374845869,0.408138101,0.438964242,0.471023428,0.501849568,0.533908755,0.561035758,0.598027127,0.627620222,0.657213317,0.690505549,0.723797781,0.75215783,0.781750925,0.813810111,0.845869297,0.877928483,0.907521578,0.939580764,0.969173859,1.003699137]	[19.69705703,22.44850178,24.76621158,27.08427793,28.82367448,31.43036263,33.02553741,35.1986689,37.08282204,38.67764028,40.12805847,42.44523346,43.75178643,45.78016134,47.08564467,48.39166283,50.27599424,51.29214268,52.4530477,54.04804421,55.20930578,56.08141072,57.38689406,58.258999,59.1307474,60.29236552,61.16429219]	296	bar	cm3(STP)/g	10.1002/anie.202110820
CAU-10	Experimental	CO2	[1.067746686,2.319587629,3.755522828,5.117820324,6.627393225,8.063328424,9.167893962,12.03976436,14.91163476,17.78350515,20.6185567,23.52724595]	[2.37593985,3.390977444,3.84962406,4.097744361,4.278195489,4.421052632,4.518796992,4.609022556,4.691729323,4.751879699,4.804511278,4.84962406]	303	bar	mmol/g	10.1021/co300128w
CAU-10	Computational	CO2	[0.004744223609116, 0.007014187058454, 0.010663058379999, 0.016372468661624, 0.025228933776761, 0.041055149627665, 0.07105332962961601, 0.15356962098999, 0.26690650821394, 0.38024339543790003, 0.49358028266185, 0.6069171698858, 0.72025405710976, 0.83359094433371, 0.94692783155766, 1.0602647187816001, 1.1736016060056, 1.2869384932295, 1.4002753804535, 1.5136122676774, 1.6269491549014, 1.7402860421…	[0.29425119391982, 0.42642158928762, 0.63283866042384, 0.95253784865094, 1.3801782787264, 2.0362424886352, 2.8186556899989, 3.7373012551388998, 4.190647463089, 4.3580240874164, 4.4936783151784, 4.556797750346, 4.6059893640461, 4.6491067958125, 4.6719319047989, 4.7209283037811005, 4.7338600294435, 4.76055940035, 4.76513443315, 4.7747725356498, 4.79252956945, 4.806071966908, 4.8292249365407, 4.8377…	298	bar	mol/kg	this work
CAU-10	Computational	CO2	[0.043334895951374006, 0.064069295928108, 0.09624913118203, 0.15445910678109, 0.2431837611675, 0.40848621018283, 0.73852144245004, 1.70475315231, 2.8336796290325, 3.9626061057551, 5.0915325824776, 6.2204590592001, 7.3493855359226, 8.4783120126452, 9.6072384893677, 10.73616496609, 11.865091442813, 12.994017919535, 14.122944396258, 15.25187087298, 16.380797349703, 17.509723826425, 18.638650303148, …	[0.2952347759189, 0.43212786653422, 0.60857196560672, 0.94461162935518, 1.3774477750289, 2.055901614871, 2.8924018151517, 3.8243970657449, 4.2271100741642, 4.4064723834226, 4.4982158066807, 4.5654647845926, 4.6257135618446, 4.663134727367, 4.6881622591704, 4.7266546030331, 4.753934612697, 4.7629194965872, 4.7904297595234, 4.8020900865813, 4.8328789561911, 4.8440987986796, 4.8495973474324, 4.86250…	298	bar	mol/kg	this work
CAU-10	Experimental	N2	[23.22564,40.37834,90.66977,141.09442,191.78749,242.37441,292.87991,343.04556,393.76938,445.05367,496.04396,546.7843,596.33489,647.65766,698.63737,748.71122,800.09723,850.33245,900.99797,950.86034,1003.33959]	[0.00277,0.00567,0.01426,0.02332,0.03292,0.04265,0.05204,0.0614,0.07122,0.08081,0.09018,0.09902,0.10767,0.11669,0.12484,0.13343,0.14231,0.15054,0.15907,0.16731,0.17728]	298	mbar	mol/kg	this work
CAU-10	Computational	N2	[0.14857381550815, 0.23743375301302, 0.37026653539764, 0.60854320511368, 1.0520970404029, 1.9001098128098, 4.0172814764853, 8.9462875139912, 13.875293551497, 18.804299589003, 23.733305626509, 28.662311664015, 33.591317701521, 38.520323739027, 43.449329776532, 48.378335814038, 53.307341851544, 58.23634788905, 63.165353926556, 68.094359964062, 73.023366001568, 77.952372039074, 82.88137807658, 87.81…	[0.22368857080989, 0.34658876839514, 0.50630446522366, 0.75925522621464, 1.1850586354472, 1.7739489500395, 2.6676420659715, 3.5598510492887, 3.9914633486582, 4.2154847856308, 4.3830941660038, 4.4910253968194, 4.5779059706421, 4.6494897170488, 4.7036618095938, 4.7649141908803, 4.8161655704662, 4.8510289222304, 4.8806815419073, 4.9230281256847, 4.9575110589558005, 4.9930451485917, 5.0164533990787, …	298	bar	mol/kg	this work
CAU-10	Computational	N2	[0.48245357514394, 0.84313956134604, 1.3093857045068, 2.0952267373916, 3.7040847320151, 6.6281769919437, 13.677199454151, 35.225805273437, 56.774411092723, 78.32301691201, 99.871622731296, 121.42022855058, 142.96883436987, 164.51744018915, 186.06604600844, 207.61465182773, 229.16325764701, 250.7118634663, 272.26046928558, 293.80907510487, 315.35768092416, 336.90628674344, 358.45489256273, 380.003…	[0.1804885482187, 0.3048253261183, 0.45291823718664, 0.64800784742771, 1.0365102232904, 1.5606443021665, 2.3593228964262, 3.4595206798657, 3.9429224507644003, 4.1881321961448, 4.3906775081341, 4.518190279817, 4.612106092824, 4.6931877875424, 4.7621911954123, 4.8297805477463, 4.875906288843, 4.9352265446559, 4.9710960032277995, 5.0092930222255, 5.0404222662576, 5.108857549176, 5.123748930577, 5.16…	298	bar	mol/kg	this work
FMOF-1	Experimental	CO2	[0.582676848,1.454604067,2.763264177,5.525868969,8.071426086,10.69182344,13.24023789,16.37352714,20.16543246,23.37444113,27.31470814,31.1810141,34.97643613,38.84450045,43.95429727,47.821922,51.68866755]	[0.094634618,0.336586912,0.662673112,1.356925286,1.945952381,2.45075582,2.902940309,3.344495872,3.743830626,4.059057116,4.353102683,4.689266489,4.920179573,5.172132544,5.455446615,5.728452294,6.043563392]	298	bar	mol/kg	10.1039/C7SC00278E
FMOF-1	Computational	CO2	[0.43797339752372, 0.6475300470566, 0.96239029262926, 1.3963464812103, 2.0753684837699, 3.042729083148, 4.6140366782135, 6.8924452575734, 11.476567558811, 23.261194734777, 43.347190052979, 63.433185371182, 83.519180689385, 103.60517600759, 123.69117132579, 143.77716664399, 163.8631619622, 183.9491572804, 204.0351525986, 224.1211479168, 244.20714323501, 264.29313855321, 284.37913387141, 304.465129…	[0.13545403232272, 0.19834710179177, 0.30024903572573, 0.43048006796086, 0.64307353699921, 0.91644282355294, 1.3808189598572, 1.8807475635096, 2.5322433551256998, 3.208795521203, 3.6596933785088, 3.8556994809007, 3.87018295365, 3.9051677035973, 3.9830485124481, 3.9898043495179003, 4.0177627617515, 4.0269263885036, 4.0492610589549, 4.1050042286877, 4.1097897524252, 4.1195244360923, 4.1569470313491…	298	bar	mol/kg	this work
HKUST-1	Experimental	CO2	[0.13, 4.96, 9.97, 14.96, 19.98, 24.96]	[0.021, 7.065, 8.332, 8.846, 9.114, 9.298]	298	bar	mmol/g	10.1007/s10450-013-9527-2
HKUST-1	Experimental	CO2	[0.440543, 1.06874, 1.48822, 2.00253, 3.97119, 6.06139, 8.05922, 10.0109]	[1.93846, 4.04923, 5.25538, 6.24615, 8.57231, 9.73538, 10.3815, 10.7692]	298	bar	mmol/g	10.1007/s10450-014-9639-3
HKUST-1	Experimental	CO2	[0, 0.025641, 0.109606, 0.248393, 0.501484, 0.75005, 0.997286, 1.99794, 2.99726, 3.99006, 5.01227, 5.99283, 7.00932, 7.98815, 9.00025, 9.98799, 10.9988, 12.0134, 12.6413, 14.0188, 14.7392, 15.1946, 17.0119, 17.9747, 18.8997, 19.4879]	[0, 0.14283, 0.63778, 1.43454, 2.82024, 4.01387, 5.02223, 7.74877, 9.37182, 10.4037, 11.1276, 11.6358, 12.0393, 12.3494, 12.6157, 12.8387, 13.0339, 13.2081, 13.3053, 13.4997, 13.5916, 13.6536, 13.8525, 13.9521, 14.0441, 14.0987]	293	bar	mmol/g	10.1016/j.cej.2015.07.020
HKUST-1	Experimental	CO2	[0.201258, 0.503145, 0.654088, 1.20755, 1.61006, 2.26415, 3.27044, 4.32704, 5.33333, 6.33962, 7.34591, 8.40252, 9.40881, 10.3648, 11.3711, 12.4277, 13.434, 14.4403, 15.4465]	[0.702744, 1.44917, 2.54765, 4.52416, 5.9736, 7.0707, 8.65036, 9.65844, 10.315, 10.8837, 11.2326, 11.4934, 11.7544, 11.9276, 12.0567, 12.1856, 12.2708, 12.3559, 12.529]	298	bar	mmol/g	10.1016/j.egypro.2009.01.166
HKUST-1	Experimental	CO2	[0.053299, 0.084347, 0.108866, 0.157482, 0.188478, 0.219618, 0.263776, 0.290327, 0.323683, 0.367828, 0.38996, 0.427682, 0.471814, 0.496149, 0.533844, 0.573545, 0.602298, 0.63998, 0.677504, 0.704015, 0.743873, 0.779195, 0.805706, 0.849956, 0.885265, 0.911762, 0.960405, 0.986903, 1.01562]	[8.89222, 13.2036, 19.1317,22.3653, 25.5988, 31.7964, 33.9521, 36.3772, 42.8443, 44.7305, 46.8862,52.5449,54.1617, 56.3174, 61.4371,62.515, 64.9401, 69.7904, 71.4072, 73.024,77.3353, 78.9521, 80.5689, 84.6108, 85.9581, 87.3054, 91.0778, 92.4251, 94.0419]	295	bar	cm3(STP)/g	10.1002/adma.201403827
HKUST-1	Experimental	CO2	[0.296774194,0.658064516,0.993548387,1.664516129,2.348387097,3.04516129,3.729032258,4.748387097]	[94.56264775,163.1205674,228.1323877,307.3286052,374.7044917,423.1678487,460.9929078,498.8179669]	298	bar	mg/g	10.1021/cm900049x
HKUST-1	Experimental	CO2	[1.0048, 2.14387, 3.08849, 4.26186, 5.27275, 6.349, 7.36022, 8.43666, 9.44817, 10.4922, 11.4383, 13.6239, 15.549, 17.5396, 19.7258, 21.8467, 23.7067, 25.8603, 27.9488, 29.9068, 32.0604, 34.0836, 36.172, 38.1628, 40.1205, 42.2414]	[4.16837, 6.04573, 7.10115, 7.95054, 8.38909, 8.76877, 9.00174, 9.26395, 9.32071, 9.46551, 9.58113, 10.0761, 10.1898, 10.1859, 10.2991, 10.4124, 10.4088, 10.4927, 10.518, 10.4848, 10.5099, 10.5647, 10.59, 10.4686, 10.5822, 10.6956]	298	bar	mmol/g	10.1021/ja0570032
HKUST-1	Computational	CO2	[0.018335391057813, 0.05180140356135501, 0.08362672541219701, 0.13719363218233, 0.25799403999873, 0.52975380106151, 1.2094927889454, 3.0584045350948, 6.5671488900076, 10.07589324492, 13.584637599833, 17.093381954746, 20.602126309659, 24.110870664572, 27.619615019484, 31.128359374397, 34.63710372931, 38.145848084223, 41.654592439135, 45.163336794048, 48.672081148961, 52.180825503874, 55.6895698587…	[0.10165892670292, 0.25567398306012, 0.39615311483727, 0.56816268467246, 0.89241524134921, 1.4912507444307, 2.7484953178963, 6.5264648630899, 11.615104552773, 13.616241176814, 14.564458525564, 15.193873852152, 15.632468806847, 15.905336513953, 16.181877519677, 16.452683839797, 16.574625987836, 16.734065746791998, 16.86654215064, 16.982687616473, 17.085700135634, 17.13356667809, 17.168915073501, 1…	298	bar	mol/kg	this work
HKUST-1	Experimental	N2	[0.13, 9.96, 19.97, 30, 39.96]	[0.012, 1.756, 2.753, 3.397, 3.861]	298	bar	mmol/g	10.1007/s10450-013-9527-2
HKUST-1	Experimental	N2	[0.564281, 0.987095, 1.97491, 4.02041, 5.97208, 8.13566, 10.0876]	[0.126411, 0.339319, 0.463911, 0.92752, 1.30564, 1.63991, 1.93214]	298	bar	mmol/g	10.1007/s10450-014-9639-3
HKUST-1	Experimental	N2	[0, 0.099697, 0.249392, 0.499815, 0.749173, 0.99933, 1.99636, 2.99473, 3.99403, 4.99359, 5.99382, 6.99099, 7.99029, 8.99011, 9.98396, 10.9912, 11.9945, 12.995, 13.9946, 14.9917, 16.0071, 17.0044, 18.0051, 19.002, 19.2845]	[0, 0.028659, 0.071492, 0.14262, 0.212798, 0.282561, 0.554406, 0.817068, 1.0709, 1.31619, 1.55345, 1.78222, 2.00409, 2.21902, 2.426, 2.6293, 2.82563, 3.01554, 3.19968, 3.37807, 3.55448, 3.72283, 3.88706, 4.04618, 4.1239]	293	bar	mmol/g	10.1016/j.cej.2015.07.020
HKUST-1	Experimental	N2	[2.16352, 3.16981, 4.22642, 5.2327, 6.28931, 7.34591, 8.3522, 9.40881, 10.3648, 11.4214, 12.3774, 13.4843, 14.4906, 15.5472]	[0.345705, 0.474808, 0.735642, 0.996613, 1.03767, 1.25454, 1.33969, 1.51261, 1.64186, 1.81478, 1.90006, 2.02889, 2.11404, 2.243]	298	bar	mmol/g	10.1016/j.egypro.2009.01.166
HKUST-1	Computational	N2	[0.83244328672018, 1.3303160658591, 2.1305784704515, 3.5731250757252, 6.3612606923179005, 11.740153475622, 23.871211017564, 55.793449170548, 114.60498009251, 173.41651101447, 232.22804193644, 291.0395728584, 349.85110378036, 408.66263470232, 467.47416562429, 526.28569654625, 585.09722746821, 643.90875839018, 702.72028931214, 761.5318202341, 820.34335115606, 879.15488207803, 937.96641299999, 996.7…	[0.31097495126808, 0.46827066110175, 0.69290501252945, 1.0442552502834, 1.6709272272723, 2.6602638217214, 4.3843376353125, 7.2393999441678, 9.8402761883901, 11.331258280883, 12.314359050535, 13.063314156869, 13.673686194144, 14.158757934152, 14.607582328033, 14.977676204862, 15.336652024555, 15.599217963107, 15.954422322898, 16.160540356122, 16.482876184547, 16.673991040297, 16.899214359435, 17.0…	298	bar	mol/kg	this work
MIL-160	Experimental	CO2	[0.014014, 0.013894, 0.022035, 0.021987, 0.034425, 0.044786, 0.059301, 0.067609, 0.075797, 0.081933, 0.096448, 0.106856, 0.195808, 0.301829, 0.393311, 0.482859, 0.591578, 0.689816, 0.790202, 0.890804, 0.980734]	[0.079545, 0.136364, 0.261364, 0.284091, 0.363636, 0.431818, 0.522727, 0.568182, 0.670455, 0.75, 0.840909, 0.886364, 1.54545, 2.07955, 2.53409, 2.90909, 3.15909, 3.39773, 3.61364, 3.72727, 3.92045]	298	bar	mmol/g	10.1007/s10450-020-00282-9
MIL-160	Experimental	CO2	[0.11498, 0.55401, 1.01916, 1.3223, 1.49477, 1.80836, 2.52439, 2.86411, 3.67944, 3.95122, 4.58885, 5.6446]	[0.73239, 2.89202, 3.46479, 3.77465, 3.97183, 4.20657, 4.5446, 4.75117, 4.92019, 5.02347, 5.1831, 5.38967]	303	bar	mol/kg	10.1007/s10450-020-00286-5
MIL-160	Experimental	CO2	[0.0644, 0.1471, 0.2758, 0.3678, 0.4597, 0.5794, 0.6899, 0.828, 0.9386, 1.086, 1.4546, 3.6397, 5.8344, 7.9647, 10.0121]	[0.2313, 0.764, 1.2844, 1.7386, 2.1434, 2.4779, 2.7835, 3.0726, 3.308, 3.5145, 4.01, 5.1292, 5.6289, 5.9386, 6.1658]	303	bar	mmol/g	10.1021/acs.jpcc.7b08856
MIL-160	Experimental	CO2	[9.71648,19.51218,29.62705,39.89626,49.81213,59.76855,69.75721,79.75766,89.75221,99.72081,109.7289,119.70988,129.75463,139.67823,149.77999,159.73287,169.75977,179.73386,189.78042,199.81241,244.94386,295.8497,348.15525,398.03543,447.75869,498.18555,548.87048,599.0749,649.21133,699.58797,749.72839,800.31474,850.45329,901.13476,951.09,1001.55621]	[0.08903,0.17419,0.26341,0.35303,0.43832,0.52288,0.60659,0.68918,0.77036,0.85003,0.92878,1.00607,1.08228,1.15645,1.23026,1.30149,1.37193,1.44082,1.50873,1.57481,1.85337,2.13674,2.39572,2.61503,2.80956,2.98556,3.14507,3.28878,3.41821,3.5363,3.6438,3.74368,3.83489,3.92067,3.99937,4.07345]	298	mbar	mol/kg	this work
MIL-160	Computational	CO2	[0.007840472585733001, 0.011591894875559, 0.017502857307622, 0.026286322553009, 0.040230012893839005, 0.059779285157354006, 0.096697053420737, 0.18371957567372, 0.42460610992171, 0.66549264416971, 0.9063791784177, 1.1472657126657, 1.3881522469137, 1.6290387811617, 1.8699253154097, 2.1108118496577, 2.3516983839056, 2.5925849181536, 2.8334714524016, 3.0743579866496, 3.3152445208976, 3.5561310551456…	[0.32462314669962, 0.46629505154278, 0.69312103786245, 1.01198800741, 1.5645599762522, 2.1741493909526, 2.9641156768386, 3.965159321873, 4.8121824974988, 5.1642244011692, 5.38426603983, 5.5873678460911, 5.7125206532626, 5.7590828408472, 5.8441895896656, 5.9620557970736, 6.0411854830338, 6.0875925247045, 6.1414991630686, 6.1801383896186, 6.2259537730633, 6.262541917763, 6.283586543445, 6.344111865…	298	bar	mol/kg	this work
MIL-160	Computational	CO2	[0.063813548677772, 0.09434634708818901, 0.13811056076627, 0.22332533795883, 0.33924206571481, 0.49738384408552, 0.82061996917076, 1.5291073763653, 3.7294063398492, 5.9297053033331, 8.130004266817, 10.330303230301, 12.530602193785, 14.730901157269, 16.931200120753, 19.131499084237, 21.331798047721, 23.532097011205, 25.732395974688, 27.932694938172, 30.132993901656, 32.33329286514, 34.533591828624…	[0.32266673016545, 0.47840432323619, 0.64622752163975, 1.0346708689907, 1.6230131794056, 2.1987702619331, 3.0846009579939, 4.047623330615, 4.9824854012886, 5.3766218155493, 5.6462549319436, 5.7757334181351, 5.9542748340134, 6.0675708103346, 6.1330608019583, 6.2197584540174, 6.326264823485, 6.3674705319611, 6.3939505245465, 6.4648259208656, 6.4808453960142, 6.4969043150761, 6.5423778515247, 6.5671…	298	bar	mol/kg	this work
MIL-160	Experimental	N2	[0.08202, 0.116542, 0.138119, 0.155408, 0.172698, 0.192124, 0.205084, 0.304379, 0.418742, 0.500847, 0.606608, 0.703795, 0.803048, 0.908837, 1.00605]	[0.007285, 0.012583, 0.015894, 0.019868, 0.023841, 0.027152, 0.029801, 0.04702, 0.064901, 0.082781, 0.100662, 0.119868, 0.135099, 0.154305, 0.174834]	298	bar	mmol/g	10.1007/s10450-020-00282-9
MIL-160	Experimental	N2	[0.24096, 1.04819, 2.0241, 2.87952, 4.60843, 5.93373, 0.54819, 1.42169, 3.81325]	[0.05304, 0.22541, 0.40663, 0.55912, 0.84199, 1.02983, 0.1326, 0.29834, 0.70939]	303	bar	mol/kg	10.1007/s10450-020-00286-5
MIL-160	Experimental	N2	[0.117, 1.458, 5.307, 9.179, 13.295, 17.318, 20.909, 23.708]	[0.0135, 0.2745, 0.9004, 1.4065, 1.8184, 2.1402, 2.3839, 2.5347]	303	bar	mmol/g	10.1021/acs.jpcc.7b08856
MIL-160	Computational	N2	[0.33586038929903, 0.4965591401598, 0.76643094991087, 1.2812207936544, 2.134271426712, 3.8652143029552, 7.878044895096, 18.602609913975, 29.327174932854, 40.051739951732, 50.776304970611, 61.50086998949, 72.225435008369, 82.950000027248, 93.674565046126, 104.39913006501, 115.12369508388, 125.84826010276, 136.57282512164, 147.29739014052, 158.0219551594, 168.74652017828, 179.47108519716, 190.19565…	[0.29907665930482, 0.43199991114704, 0.61262396401256, 0.96020344988341, 1.4330461857631, 2.1825614561522, 3.2091331814156, 4.3663824869068, 4.8714587629739, 5.1578581586567, 5.3657721184899, 5.5131791637376, 5.627784676901, 5.7292264519535, 5.803675463958, 5.8929106723877, 5.9428887001623, 6.0070665253308, 6.0558060151873, 6.1000962352153, 6.1512838753211, 6.1778296077304, 6.2171919721228, 6.251…	298	bar	mol/kg	this work
MIL-160	Computational	N2	[1.2017893483249, 1.7768081752746, 2.8335825865806, 4.5531830064018, 7.5827997590763, 13.831591666076, 28.379052216976, 73.351158566739, 118.3232649165, 163.29537126626, 208.26747761603, 253.23958396579, 298.21169031555, 343.18379666532, 388.15590301508, 433.12800936484, 478.1001157146, 523.07222206437, 568.04432841413, 613.01643476389, 657.98854111366, 702.96064746342, 747.93275381318, 792.90486…	[0.29610259062182, 0.41756608004427, 0.63634025529474, 0.96102388262355, 1.4229012193802, 2.1693267190227, 3.1928744133634, 4.5041994096976, 5.0077557815113, 5.3417902383935, 5.5161795283313, 5.6918020969609, 5.8043197140053, 5.9463492433657, 6.0394368042662, 6.1122843946722, 6.1891815568945, 6.245265497562, 6.3175398368446, 6.365753408299, 6.4397264641095, 6.4975459355419, 6.5380232469809, 6.581…	298	bar	mol/kg	this work
MIL-160	Experimental	H2O	[0.008201749382421, 0.029661067079322, 0.03632256661538, 0.0488658098388, 0.058002769473936, 0.070787891900971, 0.082067641111412, 0.095230050425801, 0.106370342935704, 0.12168892393848, 0.138658654330596, 0.163098115551859, 0.157630792878467, 0.183315806898438, 0.20276971200614, 0.22297470613599, 0.243179675423766, 0.295636488958018, 0.335423299717328, 0.375219455417316, 0.416820001216468, 0.476…	[0.007986241609347, 0.01430492775041, 0.03352865646798, 0.046510992067278, 0.081445644527598, 0.127922021140947, 0.174987167332471, 0.215275701140609, 0.245179139199924, 0.273314960202873, 0.285564026638109, 0.324586029079745, 0.309081279161375, 0.333480066433668, 0.338591224276968, 0.342821150685992, 0.347041951772684, 0.352202039647611, 0.353173036444906, 0.357576741451434, 0.360518038848094, 0…	303	p0	g/g	10.1002/adma.201502418
MIL-160	Experimental	H2O	[0.007812587023113, 0.046209969367864, 0.060300751879699, 0.069963002744958, 0.063118908382066, 0.083159132398899, 0.093648937157709, 0.109461926420991, 0.133572820941242, 0.153812308549151, 0.175845168476748, 0.206844890002785, 0.237844611528822, 0.268844333054859, 0.299844054580897, 0.330843776106934, 0.361843497632971, 0.392843219159009, 0.423842940685046, 0.454842662211083, 0.48584238373712, …	[0.002160030103996, 0.045140257252326, 0.07739850734355, 0.129992884510126, 0.090111111111111, 0.174437264084007, 0.214995530012771, 0.24825136937704, 0.283822222222222, 0.305691175576233, 0.330206045125585, 0.33976245210728, 0.345402298850575, 0.34883908045977, 0.351218390804598, 0.353773946360153, 0.355977011494253, 0.357475095785441, 0.359501915708812, 0.361264367816092, 0.362233716475096, 0.3…	303	p0	g/g	10.1038/s41560-018-0261-6
MIL-160	Experimental	H2O	[0.016562019970848, 0.044007653065396, 0.09929036265844, 0.149910436262682, 0.203453947947045, 0.254455554995643, 0.295244948683008, 0.348803325306761, 0.402371611890108, 0.440624055921505, 0.499286061735976]	[0.004854368932039, 0.102718446601942, 0.237087378640777, 0.302330097087379, 0.309320388349515, 0.314757281553398, 0.320970873786408, 0.325631067961165, 0.32873786407767, 0.332621359223301, 0.337281553398058]	303	p0	g/g	10.1002/cssc.201700164
MIL-160	Experimental	H2O	[0.014994295501438, 0.049085649564851, 0.083122595330749, 0.095841339903154, 0.105853552870164, 0.113639898724027, 0.103120790289521, 0.103003236792602, 0.120215384189173, 0.127519374797725, 0.141780583912383, 0.131729704684525, 0.143816675462878, 0.155045238546685, 0.16369855204219, 0.166796530822657, 0.175617111412243, 0.199593411319455, 0.232478108634261, 0.261777401739984, 0.304210133758337, …	[0.00623362557392, 0.003319177263173, 0.009258921219054, 0.038556494538908, 0.07009612124942, 0.107264696491085, 0.087157408324945, 0.050715824280134, 0.139445559977121, 0.181408596149935, 0.22931196754828, 0.159419413050168, 0.202590266875981, 0.257438991952518, 0.281174005629901, 0.310512281962237, 0.338276431587358, 0.363349227895977, 0.372182654961148, 0.380677803449517, 0.386369918643293, 0.…	298	p0	g/g	10.1002/ejic.201800323
MIL-160	Computational	H2O	[0.0001, 0.001, 0.004, 0.007, 0.011, 0.018, 0.021, 0.026, 0.0298, 0.04]	[7.44E-05,0.000792694,0.011719424,0.224363798,0.279455151,0.301136186,0.310232468,0.323564509,0.322394446,0.324870816]	298	bar	mol/kg	this work
MIL-53-NH2	Experimental	CO2	[0, 0.156556, 0.234834, 0.313112, 0.704501, 1.09589, 1.64384, 2.27006, 2.97456, 3.67906, 5.00978, 6.49706, 7.82779, 9.31507, 10.7241, 12.7593, 14.7945, 16.9863, 19.0998, 21.0568, 23.5616, 26.2231, 28.9628, 31.546, 34.364, 36.7906]	[1.30031, 1.11455, 1.60991, 1.76471, 1.95046, 1.98142, 2.0743, 2.13622, 2.19814, 2.2291, 2.29102, 2.35294, 2.3839, 2.44582, 2.44582, 2.50774, 2.56966, 2.60062, 2.72446, 3.21981, 4.14861, 4.89164, 5.47988, 5.97523, 6.34675, 6.65635]	298	bar	mmol/g	10.1016/j.ces.2014.10.028
MIL-53-NH2	Experimental	CO2	[0.15762, 0.272601, 0.786649, 3.05036, 4.55964, 7.4599, 10.0822, 12.1085, 14.3731, 16.4387, 18.3039, 20.0072, 22.5045, 25.0427, 27.7809, 30.441]	[0.299003, 1.25581, 1.82392, 2.09302, 2.24252, 2.33223, 2.39203, 2.42193, 2.49668, 2.63123, 3.16944, 4.36545, 5.74086, 6.81728, 7.62458, 8.11794]	298	bar	mmol/g	10.1021/cg300552w
MIL-53-NH2	Experimental	CO2	[0.00356252,0.983969,3.15746,10.4955,12.5942,14.6256,17.1076,21.5287,25.2732,29.0901]	[0.380952,1.21905,1.6381,2.32381,2.74286,3.9619,5.37143,6.13333,6.55238,6.70476]	303	bar	mol/kg	10.1021/Ja900555r
MIL-53-NH2	Experimental	CO2	[0.0209618, 0.0287862, 0.0409492, 0.0524068, 0.0694764, 0.109855, 0.150859, 0.207171, 0.294707, 0.419228, 0.500012, 0.711279, 0.976787, 1.59985, 2.44208, 3.59849, 5.894, 8.6852, 15.2641, 20.2358, 22.4926, 24.1351, 26.8269, 29.8188, 35.5648, 40.9487, 47.1487]	[0.193548, 0.387097, 0.580645, 0.709677, 0.903226, 1.03226, 1.29032, 1.41935, 1.6129, 1.67742, 1.74194, 1.80645, 1.87097, 2, 2.12903, 2.25806, 2.32258, 2.32258, 2.51613, 2.90323, 3.54839, 4.12903, 4.77419, 5.35484, 5.93548, 6.51613, 7.09677]	298	bar	mol/kg	10.1039/C3cp55416c
MIL-53-NH2	Experimental	CO2	[9.76567,19.38608,29.42674,39.74038,49.83876,59.80991,69.90749,79.88487,90.08845,99.86763,109.97851,119.67356,129.94572,139.95741,149.66872,159.66437,169.70157,179.71563,189.77153,199.95903,247.90568,299.21,349.25151,399.54552,449.76813,499.72989,549.73743,599.57616,649.5275,699.41497,749.34423,799.18015,849.15481,898.87884,949.19763,999.13039]	[0.27565,0.4832,0.6628,0.81746,0.94176,1.04249,1.12513,1.1933,1.25177,1.29952,1.34189,1.37781,1.41162,1.44124,1.46715,1.49158,1.51392,1.53453,1.55413,1.5723,1.64209,1.69984,1.74595,1.78477,1.81792,1.84714,1.87244,1.89514,1.91569,1.93456,1.95096,1.96616,1.98077,1.99361,2.00581,2.01702]	298	mbar	mol/kg	this work
MIL-53-NH2	Computational	CO2	[0.021293053676181003, 0.041191616097852005, 0.066640346751224, 0.11619080755669, 0.23323192605192, 0.52933864989979, 0.82544537374766, 1.1215520975955, 1.4176588214434, 1.7137655452913, 2.0098722691391, 2.305978992987, 2.6020857168349, 2.8981924406827, 3.1942991645306, 3.4904058883785, 3.7865126122263, 4.0826193360742, 4.3787260599221, 4.67483278377, 4.9709395076178, 5.2670462314657, 5.563152955…	[0.76889860653987, 1.3550635094827, 1.9779531084832, 2.8731867784323, 3.9751122048437, 5.1569725043445, 5.6902055993879, 6.0885485960041, 6.3294934473246, 6.5379581655478, 6.749224031565, 6.7871680507503, 7.0286138132679, 7.1141114364869, 7.1531297783108, 7.3281850414451, 7.3451369290146005, 7.4360720745242, 7.4802115737056, 7.5865365550848995, 7.6277430876446, 7.6447740664474, 7.6935535845975, 7…	298	bar	mol/kg	this work
MIL-53-NH2	Computational	CO2	[0.19047330871646, 0.33287261248176, 0.55274905908072, 0.99554557302384, 2.2316445908957, 4.5165048041694, 6.8013650174431, 9.0862252307169, 11.371085443991, 13.655945657264, 15.940805870538, 18.225666083812, 20.510526297085, 22.795386510359, 25.080246723633, 27.365106936907, 29.64996715018, 31.934827363454, 34.219687576728, 36.504547790002, 38.789408003275, 41.074268216549, 43.359128429823, 45.6…	[0.94253681846328, 1.4907840658598, 2.1888103365143, 3.0957560999836, 4.3529507992217, 5.2636270324765, 5.7414764913875995, 6.0784446909475, 6.3030242479596, 6.5661607812152, 6.7301959991209, 6.8118181519072, 6.9412180004493, 7.0222337871662, 7.0851376814527, 7.1659821037253, 7.2556847441297, 7.3050640375185, 7.3380846274296, 7.3687983897549, 7.4428673297591, 7.5272510847227, 7.5646810108914, 7.5…	298	bar	mol/kg	this work
MIL-53-NH2	Experimental	N2	[2.40624, 3.78127, 5.92963, 8.42247, 10.4849, 13.4925, 16.1569, 18.821, 21.3989, 24.0633, 27.5864, 28.1878]	[0.0895522, 0.119403, 0.149254, 0.179104, 0.208955, 0.298507, 0.328358, 0.38806, 0.477612, 0.507463, 0.626866, 0.656716]	283	bar	mmol/g	10.1021/La1045207
MIL-53-NH2	Computational	N2	[0.21123294090556, 0.69316459286871, 1.1303829221207, 2.0363804118673, 4.371488035807, 12.365080516922, 20.358672998038, 28.352265479153, 36.345857960269, 44.339450441384, 52.3330429225, 60.326635403615, 68.320227884731, 76.313820365846, 84.307412846962, 92.301005328077, 100.29459780919, 108.28819029031, 116.28178277142, 124.27537525254, 132.26896773365, 140.26256021477, 148.25615269589, 156.2497…	[0.30873262926462, 0.88286907375399, 1.2927791632432, 1.8864840971486, 2.8426509713819, 4.0435656672822, 4.59440315257, 4.9360245530762, 5.1515547548619995, 5.3268275187298, 5.5179712568559, 5.6598675204208, 5.7409360345739, 5.8523953551301, 5.948484612625, 6.0320181369886, 6.124436243123, 6.1882233227956, 6.2497299385214, 6.3453248758081, 6.4054342131313, 6.431152045938, 6.4986102769711, 6.55504…	298	bar	mol/kg	this work
MIL-53-NH2	Computational	N2	[0.72958929414859, 2.3941600390157, 3.8788130081555, 7.1977119246057, 15.562885839199, 44.295264939746, 73.975790782489, 103.65631662523, 133.33684246797, 163.01736831072, 192.69789415346, 222.3784199962, 252.05894583895, 281.73947168169, 311.41999752443, 341.10052336717, 370.78104920992, 400.46157505266, 430.1421008954, 459.82262673815, 489.50315258089, 519.18367842363, 548.86420426638, 578.5447…	[0.31326719336103, 0.89725708738758, 1.2747463620463, 1.8960277725832, 2.881781359067, 4.1034706855332, 4.6457729086113, 4.9859508941095, 5.216890704415, 5.4368566062556, 5.579708555451, 5.7316098600309004, 5.8594410658844005, 6.0142687459389, 6.0844292608826, 6.2225555088872, 6.3221115988287, 6.4158215284934, 6.4540687307925, 6.5658312343043, 6.5928342996524, 6.7213114171919, 6.7990251449176, 6.…	298	bar	mol/kg	this work
MIL-53-NH2	Experimental	H2O	[0.175131348511384, 0.247635726795096, 0.271803852889667, 0.297022767075307, 0.345359019264448, 0.398949211908932, 0.447285464098074, 0.504028021015762, 0.601751313485114, 0.701576182136602, 0.794045534150613, 0.910683012259194]	[0.037254901960784, 0.114901960784314, 0.236470588235294, 0.321960784313725, 0.357254901960784, 0.370588235294117, 0.376862745098039, 0.384705882352941, 0.394901960784313, 0.412156862745098, 0.442745098039215, 0.475686274509803]	298	p0	g/g	10.1039/C4RA03794D
MIL-53-NH2	Experimental	H2O	[0.007208148341604, 0.05216637632412, 0.100514580744406, 0.118325445773866, 0.142075944426428, 0.159884513501646, 0.178535697783543, 0.199722763525323, 0.220013259135745, 0.24112226243331, 0.261349619302087, 0.282408111606336, 0.299323554481559, 0.351887130889481, 0.399380092354759, 0.499461885724617, 0.601239241301921, 0.697076963256122, 0.798000223855539, 0.900561647806359]	[0.002171757466874, 0.004916140271324, 0.00969316006532, 0.012414583327354, 0.014464439973711, 0.018539041266908, 0.025997305123709, 0.038870433562259, 0.080159583169508, 0.13904076466756, 0.217542310131759, 0.306193408315372, 0.336654263730524, 0.356996418311383, 0.365832254713163, 0.380125287353023, 0.395096343979864, 0.410738967222383, 0.429092251441429, 0.481953010426502]	298	p0	g/g	10.1016/j.ijheatmasstransfer.2017.06.086
MIL-53-NH2	Experimental	H2O	[0.003927642792271, 0.156017118899215, 0.353700593438586, 0.551209893131292, 0.750450988442257, 0.853567474091493]	[-0.001282051282051, 0.02008547008547, 0.372222222222222, 0.394444444444444, 0.414102564102564, 0.424358974358974]	298	p0	g/g	10.1016/j.micromeso.2011.08.016
MIL-53-NH2	Experimental	H2O	[-0.004033613445379, -8.05e-16, 0.003025210084033, 0.003025210084033, 0.006050420168066, 0.0090756302521, 0.013109243697478, 0.028235294117646, 0.049411764705882, 0.080672268907562, 0.094789915966386, 0.144201680672268, 0.203697478991596, 0.242016806722688, 0.298487394957983, 0.405378151260504, 0.602016806722689, 0.745210084033613, 0.790588235294117, 0.85109243697479, 0.902521008403362, 0.9489075…	[-0.002219685201475, 0.003119537347233, 0.012023731541614, 0.018259811719788, 0.02270966292976, 0.027159514139731, 0.035171342479085, 0.038712357994423, 0.042244389960884, 0.044870580749003, 0.052867436506897, 0.062593625423443, 0.107939585633808, 0.12659093035878, 0.257464767644251, 0.37846418745672, 0.415588703187288, 0.426066515693137, 0.428671744867212, 0.451744492897382, 0.495320693979151, 0…	298	p0	g/g	10.1007/s10450-016-9847-0
MIL-53-NH2	Experimental	H2O	[0.089205584522421, 0.193015204152289, 0.313130966401723, 0.408915350334681, 0.506354495256471, 0.616520385637433, 0.722623944320489, 0.803153278450822]	[0.044390324737967, 0.059403907271834, 0.285813206129008, 0.363249628625708, 0.375248421289365, 0.391263382790723, 0.431442826113975, 0.446475939088698]	298	p0	g/g	10.1016/j.micromeso.2018.11.024
MIL-53-NH2	Experimental	H2O	[0.001176470588235, 0.02235294117647, 0.042941176470588, 0.098823529411764, 0.192941176470588, 0.249411764705882, 0.278823529411764, 0.3, 0.317058823529411, 0.372941176470588, 0.474117647058823, 0.651176470588235, 0.724117647058823, 0.821176470588235, 0.841764705882353, 0.871764705882353, 0.872941176470588]	[0.00275848292315, 0.01014491864611, 0.02363394500759, 0.038827927896584, 0.057031223152751, 0.101426752822581, 0.194667364122391, 0.285301827587287, 0.303589088747628, 0.341011602604364, 0.362694034714421, 0.379935247358634, 0.39990503140797, 0.412003172181215, 0.425928052091082, 0.440714383720114, 0.454224561797913]	298	p0	g/g	10.1021/acs.iecr.5b03509
MIL-53-NH2	Computational	H2O	[0.0001, 0.001, 0.004, 0.007, 0.011, 0.015, 0.018, 0.021, 0.023, 0.026, 0.0298, 0.036, 0.04]	[2.64E-06,3.21E-05,0.000126196,0.000283864,0.001233823,0.143049449,0.341521222,0.368308813,0.381037055,0.376675541,0.395954673,0.398184181,0.395641217]	298	bar	mol/kg	this work
MIL-96	Experimental	CO2	[0.012799,0.038397,0.066128,0.091726,0.119457,0.145055,0.170653,0.198384,0.226115,0.251713,0.279444,0.305042,0.356237,0.383968,0.443697,0.492759,0.518357,0.571686,0.625015,0.652746,0.678344,0.703942,0.761537,0.787135,0.840464,0.868195,0.893793,0.921524,0.947122,0.97272,0.979119,1.00898,1.03458,1.05378,1.08151]	[0.172194,0.355867,0.528061,0.723214,0.941327,1.09056,1.10204,1.22832,1.44643,1.54974,1.5727,1.7449,1.83673,2.02041,2.06633,2.20408,2.31888,2.45663,2.47959,2.59439,2.66327,2.6977,2.76658,2.8125,2.82398,2.89286,2.9273,2.96173,2.99617,2.99617,3.01913,3.03061,3.05357,3.07653,3.09949]	298	bar	mol/kg	10.1039/c5dt02379c
MIL-96	Experimental	CO2	[9.89503,19.55339,30.08139,38.38645,49.94788,60.14733,70.24772,80.31624,88.51467,100.2942,110.37245,120.51422,128.60751,138.42024,150.44257,158.64779,170.75561,178.31122,190.96467,198.86915,247.63275,296.84561,345.33744,394.93848,444.87555,494.8981,546.32271,596.29135,646.09509,696.92885,746.34667,796.56415,847.18988,897.12361,947.32409,997.30233]	[0.1064,0.19743,0.28792,0.3571,0.44538,0.51979,0.59017,0.65807,0.71277,0.78659,0.84811,0.9079,0.95624,1.01267,1.07753,1.12285,1.18465,1.22455,1.28612,1.32699,1.53623,1.72881,1.90276,2.06532,2.21589,2.35592,2.48765,2.60777,2.71876,2.82487,2.92144,3.01378,3.10155,3.18304,3.26163,3.33777]	298	mbar	mmol/g	this work
MIL-96	Computational	CO2	[0.005124550735096, 0.007576488885860001, 0.012874417874312, 0.020221622540202003, 0.036648637271368, 0.066231207052359, 0.1417064663073, 0.26662692758284, 0.39154738885837, 0.5164678501339001, 0.64138831140944, 0.76630877268497, 0.8912292339605, 1.016149695236, 1.1410701565116, 1.2659906177871, 1.3909110790626, 1.5158315403382, 1.6407520016137, 1.7656724628892, 1.8905929241648, 2.0155133854403, …	[0.24753517942993, 0.33171385275671, 0.55457907584667, 0.7717042595902001, 1.2602568134139, 1.8834528209774, 2.7557909618752, 3.3901585129818, 3.8505636622165, 4.0516193069163, 4.1583660408761, 4.3071635446056, 4.4213922559442, 4.5095176080602, 4.5913501286865, 4.6973190969567, 4.7112417455842, 4.8114192519829, 4.8270002770397, 4.8912334385054, 4.9108575595856, 4.9121945452341, 4.9408176081788, 5…	298	bar	mol/kg	this work
MIL-96	Computational	CO2	[0.048668512255719006, 0.071954881756064, 0.10771364063219, 0.15941536345172, 0.24630003600587, 0.40399506979706, 0.70843082404094, 1.4792089630915, 2.7478521564252, 4.0164953497588, 5.2851385430925, 6.5537817364261, 7.8224249297598, 9.0910681230935, 10.359711316427, 11.628354509761, 12.896997703094, 14.165640896428, 15.434284089762, 16.702927283095, 17.971570476429, 19.240213669763, 20.508856863…	[0.25692621804709, 0.37537157643077, 0.56368729057666, 0.8034769521875, 1.146503760431, 1.6754808466732, 2.382778393776, 3.3379389389053, 3.9271382296678, 4.269547967612, 4.3750927000514, 4.5355695447579, 4.6521186975344, 4.6775149970391, 4.8177763616286, 4.8496069045665, 4.9765048404871, 4.9831576296513, 4.9986165262113005, 5.0252083994209, 5.1286640917846, 5.2729749802131, 5.3083151104781, 5.32…	298	bar	mol/kg	this work
MIP-212	Experimental	CO2	[9.665,19.4059,29.28995,39.55811,49.31443,59.70539,69.66695,79.69501,89.67317,99.42558,109.70181,119.64298,129.49411,139.5346,149.40076,159.40535,169.33241,179.4539,189.48811,199.57449,247.03017,298.03431,347.53324,398.10998,448.43998,497.71876,548.44875,598.59074,649.07424,698.89236,749.27751,798.94589,848.77913,898.926,949.05878,999.21599]	[0.43676,0.75284,0.99944,1.20567,1.36804,1.51485,1.63627,1.74461,1.84107,1.92627,2.00781,2.08053,2.14732,2.21049,2.26874,2.324,2.37553,2.42497,2.47169,2.51612,2.69714,2.85782,2.99036,3.10766,3.21027,3.30031,3.38308,3.4583,3.5274,3.59079,3.64958,3.70373,3.75425,3.80231,3.84805,3.8915]	298	mbar	mmol/g	this work
MIP-212	Computational	CO2	[0.0007660972533810001, 0.0011326509631320002, 0.0018313040224630002, 0.0030579942487260004, 0.0051087842114230005, 0.009916182083571002, 0.02556551367409, 0.05049766799259, 0.07542982231109, 0.10036197662959, 0.12529413094809, 0.15022628526659, 0.17515843958509, 0.20009059390359, 0.22502274822209, 0.24995490254059, 0.27488705685909, 0.29981921117759, 0.32475136549609, 0.34968351981459, 0.3746156…	[0.17567904419382, 0.24457697287172, 0.36550337241097, 0.57757589341283, 0.83025113420472, 1.1834284323486, 1.8789420235583, 2.3223001481921, 2.607094651033, 2.7557454359906, 2.8463625015547, 2.9590699713022, 3.0348363449783, 3.0827344671583, 3.0988289044919, 3.1735278846886, 3.2189292342949, 3.2234262094323, 3.2582882086394, 3.3041165156375, 3.3121173258921, 3.3339432021263002, 3.3461068469508, …	298	bar	mol/kg	this work
MIP-212	Computational	CO2	[0.008535812762233001, 0.013640963935818, 0.021484032351197002, 0.033419400295652005, 0.05708119692960201, 0.10212194138503, 0.20842899053798, 0.56047255454121, 0.94487709636301, 1.3292816381848, 1.7136861800066, 2.0980907218284, 2.4824952636502, 2.866899805472, 3.2513043472938, 3.6357088891156, 4.0201134309374, 4.4045179727592, 4.7889225145809995, 5.1733270564028, 5.5577315982246, 5.942136140046…	[0.14210255800330002, 0.21601723603461, 0.33354189896327, 0.47387165562244, 0.72350250457729, 1.0836874729559, 1.6076338052882, 2.3707876572064, 2.6526027399873, 2.8057783451296, 2.9815641286713, 3.0564394608341, 3.097362398668, 3.1538089503661, 3.205633224214, 3.2803878945052, 3.3496014003857, 3.3511050329394, 3.3855539972783, 3.4317906983033, 3.4559091500977, 3.4887523833763, 3.4960709899723, 3…	298	bar	mol/kg	this work
MIP-212	Experimental	N2	[20.23121387,40.46242775,91.04046243,141.6184971,192.1965318,244.2196532,291.9075145,345.3757225,395.9537572,443.6416185,495.6647399,546.2427746,596.8208092,647.3988439,697.9768786,748.5549133,800.5780347,849.7109827,900.2890173,949.4219653,1002.890173]	[0.0129502,0.019490144,0.045455388,0.052189862,0.078155106,0.097719357,0.13007633,0.156060101,0.175615088,0.188741292,0.201895287,0.227860531,0.247415518,0.266970505,0.280115236,0.299670224,0.312824218,0.345190455,0.35192493,0.365060397,0.391044168]	298	mbar	mmol/g	this work
MIP-212	Computational	N2	[0.06117133976756, 0.10690350167513, 0.16650921878917, 0.26729900607418, 0.44306784071253, 0.82875934066409, 1.7439042261731, 4.2390034516443, 6.7341026771154, 9.2292019025866, 11.724301128058, 14.219400353529, 16.714499579, 19.209598804471, 21.704698029942, 24.199797255414, 26.694896480885, 29.189995706356, 31.685094931827, 34.180194157298, 36.675293382769, 39.17039260824, 41.665491833712, 44.16…	[0.11400690528769, 0.19022808140285, 0.28173618848022, 0.424172887051, 0.61181137905588, 0.93639645447419, 1.4115953906841, 1.9403078669442, 2.2328943421851, 2.3892860502894, 2.4837086056498, 2.5467544335556003, 2.611735492248, 2.6615410001674, 2.7182706431795003, 2.752320495174, 2.7814000062272, 2.8028638968465, 2.8570410771905, 2.8610600456826, 2.8662067385901002, 2.9076448097988, 2.92182722055…	298	bar	mol/kg	this work
MIP-212	Computational	N2	[0.47031916563564, 0.69535225924121, 1.1137541859201, 1.7698293663840001, 2.9375078036574003, 5.6007359711875, 12.60089348719, 30.856942016474, 49.112990545757, 67.369039075041, 85.625087604324, 103.88113613361, 122.13718466289, 140.39323319217, 158.64928172146, 176.90533025074, 195.16137878003, 213.41742730931, 231.67347583859, 249.92952436788, 268.18557289716, 286.44162142644, 304.69766995573, …	[0.17359066564708, 0.24421962809816, 0.37835850257652, 0.56615478318271, 0.80938591210208, 1.2117978946959, 1.8760043710692, 2.5512421270105, 2.8411137101406, 2.9864370119470998, 3.1119439217655, 3.1955858029835, 3.2819889847244, 3.317769870492, 3.3639276772164, 3.419673461891, 3.4623738419102, 3.4863623501505, 3.5102255556781, 3.5287564346496, 3.5609638726816, 3.5648993060320002, 3.6126396396107…	298	bar	mol/kg	this work
MIP-212	Experimental	H2O	[0.052539481,0.151409955,0.231138308,0.303515916,0.376311317,0.453721628,0.538907958,0.633969968,0.740771739,0.854266524,0.979928321,1.130339036,1.304328766,1.502689473,1.723882767,1.953911924,2.191742927,2.42373077,2.644620821,2.853328045,3.061727894,3.274291461,3.503163111,3.739626022,3.979512342,4.225898692,4.498161191,4.781324564,5.080270589,5.40724471,5.745365735,6.10557141,6.492465697,6.899…	[0.385984844,0.772512259,1.159494193,1.54641945,1.934516603,2.320610087,2.705823071,3.093106448,3.476874553,3.860295549,4.241586441,4.623462173,5.000732904,5.377830458,5.750728843,6.12419952,6.494020019,6.864384551,7.239272777,7.614559029,7.988705979,8.362254976,8.734043872,9.105077539,9.474601895,9.841795518,10.20939021,10.57538021,10.93747794,11.30091243,11.66286398,12.02257264,12.3779232,12.73…	298	mbar	mmol/g	this work
MIP-212	Computational	H2O	[10, 30, 50, 70, 100, 200, 300, 400, 500, 700, 1000, 1500, 2000, 2500]	[0.0117803696, 0.0384262734, 0.0627976432, 0.0923284381, 0.1540937194, 0.7710741859, 2.8814531320, 5.2105950437, 6.1720434356, 6.4119185592, 6.6830101125, 7.8994876513, 10.7235052230, 11.4676497844]	298	Pa	mol/kg	this work
MOF-205	Experimental	CO2	[0.0012144447192678487,0.07688350234974031,0.1422705911451892,0.21151620084095962,0.2833292109819441,0.3628320554044026,0.4577244620331437,0.5564704427405391,0.6564951768488745,0.7552411575562701,0.8565446450655454,0.9565718525847142]	[0.07593371258966286,1.1520158298293381,2.4211723967350984,3.5745733366312145,4.727875340093988,6.073559238189464,7.649863962404156,9.18748454118229,10.802127133316844,12.339747712094978,14.03141231758595,15.607519168933958 ]	298	bar	cm3(STP)/g	10.1039/C4dt02300e
MOF-205	Experimental	CO2	[1.458344501426538,2.9220496875912048,4.0373103657773886,5.3615186224231515,6.685369500086367,8.775560042647228,10.725538897724093,12.466212795358839,14.554616443006989,16.712828118578347,18.453502016213097,20.403599997617476,22.284604709063725,24.58469584070428,26.746123927118514,29.257187784786378,31.698920119841087,34.21105611445658,36.79300013699529]	[27.303754266211627,59.72696245733789,83.61774744027309,114.33447098976103,150.17064846416383,208.1911262798635,274.74402730375436,339.5904436860069,423.20819112627987,506.8259385665531,571.6723549488056,636.5187713310581,691.1262798634814,742.3208191126281,779.8634812286691,808.8737201365188,831.0580204778158,844.7098976109216,858.3617747440275]	298	bar	cm3(STP)/g	10.1039/C4dt02300e
MOF-205	Experimental	CO2	[2.19627, 5.49204, 10.3089, 12.0836, 14.2808, 16.3935, 20.1963, 22.7315, 31.3512, 34.3935]	[93.0035, 211.313, 473.285, 583.144, 769.06, 895.82, 1149.34, 1271.88, 1478.92, 1491.59]	298	bar	mg/g	10.1126/science.1192160
MOF-205	Computational	CO2	[0.14036055817729, 0.2075187199846, 0.30286654949782, 0.45595034781892, 0.66058886284248, 0.97288467742771, 1.4101497120535, 2.0692012370422, 2.9510798104671, 4.2354101682877, 5.805750140626, 7.6456685955895, 9.9305070564726, 12.259325710561, 14.926302677485, 18.303936765387, 23.893492455806, 36.831494914029, 88.046873117471, 140.75834365025, 193.46981418302, 246.18128471579, 298.89275524857, 351…	[0.15528216376076, 0.23272896808664, 0.3326808843258, 0.51340563662388, 0.7427619463644001, 1.1109256832441, 1.6066598335106002, 2.4260137629611, 3.4996847823543, 5.3351103218398, 7.9606082777615, 11.222854804108, 16.385229066691, 22.057294379055, 28.302074379882, 34.16262000452, 39.63212376746, 44.562095448248, 48.305637417011, 49.076670633106, 49.764646309101, 50.511775614891, 51.207149380162, …	298	bar	mol/kg	this work
MOF-5	Experimental	CO2	[0, 0.69, 0.89, 1.21, 1.8, 2.68, 3.18, 5.41, 8.7, 11.22, 15.81]	[0, 0.58, 0.76, 0.97, 1.48, 2.21, 2.6, 4.65, 8.56, 12.07, 16.92]	297	bar	mmol/g	10.1016/j.seppur.2018.01.013
MOF-5	Experimental	CO2	[0.0299507, 0.0565736, 0.121467, 0.179704, 0.221303, 0.259573, 0.321138, 0.356081, 0.404335, 0.440941, 0.48254, 0.524138, 0.582375, 0.625638, 0.70717, 0.765408, 0.825309, 0.86358, 0.915161, 0.971735, 1.00501, 1.0516, 1.0749]	[0.107953, 0.287096, 0.610121, 0.861622, 1.14822, 1.32775, 1.57936, 1.79443, 1.93865, 2.01117, 2.08387, 2.22786, 2.47936, 2.55211, 2.80439, 2.98459, 3.05789, 3.20177, 3.16784, 3.34799, 3.4204, 3.49326, 3.60099]	298	bar	wt%	10.1021/Es9032309
MOF-5	Experimental	CO2	[2.09476, 3.99002, 5.88529, 7.78055, 10.0748, 14.8628, 19.6509, 24.9377, 30.1247, 40]	[5.06706, 12.2341, 19.8216, 27.8295, 38.3641, 62.3784, 77.9843, 85.187, 90.2866, 93.3333]	298	bar	wt%	10.1016/j.ijhydene.2011.11.023
MOF-5	Experimental	CO2	[0.0730036, 1.99569, 5.05452, 7.93855, 10.1234, 12.2209, 16.2411, 20.0864, 29.8747, 42.11]	[0, 84.8976, 196.326, 342.713, 460.696, 569.94, 701.032, 764.393, 827.755, 836.494]	298	bar	mg/g	10.1016/j.micromeso.2008.04.033
MOF-5	Experimental	CO2	[0.422583, 6.10326, 9.94863, 11.8713, 13.8814, 15.9789, 20.1738, 30.0495, 42.0226]	[25.906, 235.654, 438.847, 537.167, 607.082, 672.629, 735.99, 797.167, 810.276]	298	bar	mg/g	10.1016/j.micromeso.2008.04.033
MOF-5	Experimental	CO2	[0.103915, 0.204552, 0.305226, 0.405926, 0.506625, 0.607287, 0.708074, 0.808799, 0.909636, 1.01041]	[0.326493, 0.587687, 0.820896, 1.03545, 1.25, 1.49254, 1.64179, 1.83769, 1.94963, 2.10821]	296	bar	mmol/g	10.1021/Ie900665f
MOF-5	Experimental	CO2	[3.19328, 4.23632, 5.3764, 6.32092, 7.00452, 7.59061, 10.3909, 11.694, 12.4101, 13.5176, 14.3646, 15.5382, 16.5813, 17.5266, 18.5702, 19.6462, 20.69, 21.6032, 24.0171, 25.6156, 27.9317, 30.0198, 31.9121, 34.131, 36.1538, 38.1441, 40.2, 42.2885]	[2.87187, 3.60404, 4.86466, 5.97881, 7.00538, 7.79718, 11.5509, 12.8993, 14.0139, 15.1865, 16.0659, 16.8271, 17.5299, 18.1448, 18.5246, 19.0511, 19.3428, 19.664, 20.1586, 20.5079, 20.9732, 21.1747, 21.4059, 21.5191, 21.7501, 21.893, 21.889, 21.8555]	298	bar	mmol/g	10.1021/ja0570032
MOF-5	Computational	CO2	[0.76343863570048, 1.1287202795763, 1.6194054840571002, 2.3280987500745, 3.3408721471166, 4.5064455719128, 5.9564662224977, 7.557975577222, 9.1357933144327, 10.941100525642, 13.559114772537, 17.772647981937, 29.092323546118, 70.434375645995, 111.77642774587, 153.11847984575, 194.46053194562, 235.8025840455, 277.14463614538, 318.48668824525, 359.82874034513, 401.17079244501, 442.51284454488, 483.8…	[0.6609261488802001, 1.0029317290153, 1.4593071440604999, 2.1223924395756, 3.3039489086216, 4.7783700791265, 6.9734754343249, 10.095958620501, 13.345888277787, 16.416762989133, 19.845853114561, 22.538544363999, 25.611221069905, 28.205874074768, 28.640260285926, 28.956973005481, 29.118706075785, 29.584261922575, 29.655489410249, 29.912557733287, 30.222581968529, 30.360467020738, 30.804512572105, 3…	298	bar	mol/kg	this work
MOF-5	Experimental	N2	[0, 1.05, 2.14, 4.67, 14.65, 25.17, 34.65, 44.43, 53.64, 62.68, 72.14, 80.42, 88.6]	[0, 0.17, 0.29, 0.63, 1.81, 2.81, 3.59, 4.27, 4.79, 5.23, 5.59, 5.88, 6.16]	297	bar	mmol/g	10.1016/j.seppur.2018.01.013
MOF-5	Experimental	N2	[0.0448562, 0.0828142, 0.136294, 0.191516, 0.208772, 0.227759, 0.246733, 0.267432, 0.350255, 0.415818, 0.479664, 0.498638, 0.507267, 0.534865, 0.619413, 0.688434, 0.748823, 0.772979, 0.786778, 0.805749, 0.888577, 0.950689, 1.02143, 1.03695, 1.05248, 1.07146]	[0.0186483, 0.0311038, 0.05595, 0.0622826, 0.065419, 0.0623875, 0.0747881, 0.0871936, 0.109038, 0.130833, 0.143363, 0.155764, 0.155789, 0.174387, 0.196237, 0.211869, 0.230562, 0.236805, 0.246104, 0.261591, 0.277263, 0.299047, 0.320857, 0.333248, 0.339465, 0.33952]	298	bar	wt%	10.1021/Es9032309
MOF-5	Computational	N2	[2.9788733556201, 4.4041716118976, 6.7093660405657, 10.236448218688, 16.006532803714, 24.829543213675, 40.539906990169, 69.067614683473, 134.9716063657, 316.73705185106, 498.50249733641, 680.26794282177, 862.03338830713, 1043.7988337925, 1225.5642792778, 1407.3297247632, 1589.0951702486, 1770.8606157339, 1952.6260612193, 2134.3915067046, 2316.15695219, 2497.9223976754, 2679.6878431607, 2861.45328…	[0.64522769176762, 0.92928534774206, 1.3867078677342999, 2.0394276359832, 3.1313876367724, 4.5859868671176, 6.91486190857, 10.033562529589, 14.501291474435, 20.083838152867, 22.927450505249, 24.868377222379, 26.368862377263, 27.578122483395, 28.696763367602, 29.69234101071, 30.595992579982, 31.390274443393, 32.101721376693, 32.826447873508, 33.399352270098, 33.988466500635, 34.622054281597, 35.24…	298	bar	mol/kg	this work
MOF-74(Mn)	Experimental	CO2	[0.153535, 0.23719, 0.320845, 0.655465, 1.74298, 3.58339, 5.84208, 9.10463, 13.622, 18.0557, 22.0712, 27.2578, 32.3607, 36.3762, 41.2282, 45.6619, 48.0042, 51.1831]	[0.0967967, 2.2551, 4.66436, 6.47131, 8.12768, 9.50799, 10.286, 10.9636, 11.4153, 11.6663, 11.7416, 11.7165, 11.6663, 11.6161, 11.2898, 11.0389, 10.7377, 10.1354]	298	bar	mmol/g	10.1039/C3sc51319j
MOF-74(Mn)	Experimental	CO2	[0.00414863, 0.0508153, 0.077482, 0.112482, 0.152482, 0.225815, 0.290815, 0.355815, 0.397482, 0.467482, 0.539149, 0.644149, 0.777482, 0.895815, 0.972482]	[0.0676624, 1.20766, 1.67266, 2.25766, 2.81266, 3.53266, 4.02766, 4.46266, 4.65766, 4.98766, 5.30266, 5.60266, 6.02266, 6.27766, 6.42766]	298	bar	mmol/g	10.1039/C3sc51319j
MOF-74(Mn)	Experimental	CO2	[0.01, 0.020576, 0.030795, 0.040578, 0.050172, 0.060731, 0.070458, 0.080026, 0.090893, 0.101067, 0.15126, 0.20359, 0.304699, 0.410112, 0.507071, 0.613787, 0.71209, 0.808787, 0.918615, 1.02145]	[0.05948, 0.148699, 0.208178, 0.267658, 0.356877, 0.416357, 0.475836, 0.565056, 0.624535, 0.684015, 1.04089, 1.48699, 2.171, 2.94424, 3.59851, 4.31227, 4.75836, 5.2342, 5.62082, 5.9777]	298	bar	mmol/g	10.1039/C4SC02064B
MOF-74(Mn)	Computational	CO2	[0.22368730846065, 0.33071472877675, 0.47114384778919, 0.66668653946642, 0.97861285366155, 1.4873388514647, 2.5073304484443, 5.4220062453661, 8.5397169249422, 11.657427604518, 14.775138284094, 17.89284896367, 21.010559643246, 24.128270322823, 27.245981002399, 30.363691681975, 33.481402361551, 36.599113041127, 39.716823720703, 42.834534400279, 45.952245079855, 49.069955759431, 52.187666439007, 55.…	[1.148541493837, 1.7397715972846002, 2.5334311024065, 3.5137703218702, 4.9212564139622, 6.6613090108902, 8.7194874724416, 10.803099828549, 11.692244383242, 12.034625314649, 12.499535797896, 12.616657820011, 12.805585531501, 12.937319535075, 13.13499935741, 13.168349217532, 13.237146154626, 13.328813721236, 13.443968745848, 13.467778325392, 13.475755973805, 13.584578225965, 13.590198218834, 13.616…	298	bar	mol/kg	this work
MOF-74(Mn)	Experimental	N2	[0.366972, 0.795107, 1.2844, 1.83486, 2.263, 2.75229, 3.24159, 4.52599, 5.87156, 7.15596, 8.3792, 9.72477, 11.0092, 14.5566, 18.104]	[0.0983607, 0.295082, 0.491803, 0.737705, 0.885246, 1.03279, 1.22951, 1.62295, 1.96721, 2.2623, 2.5082, 2.7541, 3, 3.4918, 3.93443]	298	bar	mmol/g	10.1039/C3sc51319j
MOF-74(Mn)	Computational	N2	[3.5686674882069003, 5.7030379955077, 9.1356668586414, 15.188797662612, 26.601237305627, 52.488422987934, 122.45436883252, 192.4203146771, 262.38626052168, 332.35220636626, 402.31815221084, 472.28409805542, 542.2500439, 612.21598974458, 682.18193558916, 752.14788143374, 822.11382727832, 892.0797731229, 962.04571896748, 1032.0116648121, 1101.9776106566, 1171.9435565012, 1241.9095023458, 1311.87544…	[0.82319873593224, 1.240298157895, 1.8496630188192, 2.7972417920478, 4.1766279197957, 5.9732642498028, 8.1358786276161, 9.1580319647537, 9.822267146297, 10.306038873903, 10.71394755143, 11.022327525981, 11.328315576738, 11.565575226899, 11.823587728776, 11.996059826999, 12.178689034286, 12.383996968893, 12.524489936963, 12.669293850782, 12.822836168148, 13.0005238939, 13.080780133526, 13.22794170…	298	bar	mol/kg	this work
NOTT-300	Experimental	CO2	[0.018311, 0.026619, 0.039128, 0.047484, 0.062046, 0.070378, 0.080811, 0.093225, 0.095302, 0.099408, 0.201514, 0.30159, 0.395268, 0.491167, 0.593344, 0.693564, 0.785404, 0.885719, 0.986058]	[0.034091, 0.079545, 0.125, 0.147727, 0.215909, 0.25, 0.284091, 0.375, 0.386364, 0.431818, 0.829545, 1.19318, 1.60227, 1.95455, 2.31818, 2.61364, 2.89773, 3.14773, 3.38636]	298	bar	mmol/g	10.1007/s10450-020-00282-9
NOTT-300	Experimental	CO2	[0.0188732, 0.0323887, 0.0539501, 0.0809345, 0.105193, 0.137563, 0.172622, 0.205001, 0.248133, 0.299386, 0.35062, 0.401835, 0.447646, 0.501549, 0.550058, 0.603924, 0.649707, 0.700876, 0.754714, 0.800497, 0.902778, 0.935073, 1.03732]	[0.125, 0.291667, 0.416667, 0.645833, 0.791667, 1.04167, 1.29167, 1.5625, 1.83333, 2.22917, 2.58333, 2.89583, 3.14583, 3.45833, 3.72917, 3.95833, 4.14583, 4.35417, 4.52083, 4.70833, 5, 5.08333, 5.29167]	293	bar	mmol/g	10.1038/Nchem.1457
NOTT-300	Computational	CO2	[0.009599988573928001, 0.014193284542316002, 0.01976936797615, 0.027965256141285002, 0.037265162754132004, 0.04973410348821201, 0.066190391378056, 0.09155098530608101, 0.14914705649212, 0.34021656678126, 0.53358936911368, 0.72696217144611, 0.92033497377853, 1.113707776111, 1.3070805784434, 1.5004533807758, 1.6938261831082, 1.8871989854406999, 2.0805717877731, 2.2739445901054998, 2.4673173924379, …	[0.65005514148948, 1.0017837677561, 1.4064115183229, 2.147834216392, 2.9839793931366, 4.1176362463889, 5.4097389791095996, 6.6224553013381, 7.9749818412059, 9.2409996772139, 9.8046115031106, 9.9661557813948, 10.338662793361, 10.41820009984, 10.500710058449, 10.646641625696, 10.651676523824, 10.79175332444, 10.80687310837, 10.859334634132999, 10.928027544666, 11.048583426623, 11.098957557087, 11.1…	298	bar	mol/kg	this work
NOTT-300	Computational	CO2	[0.057, 0.091, 0.129, 0.176, 0.23900000000000002, 0.323, 0.432, 0.588, 0.887, 1.728, 3.216, 4.705, 6.194, 7.683, 9.172, 10.66, 12.149, 13.638, 15.127, 16.616]	[0.510229834, 0.8371008520000001, 1.269337549, 1.8013517430000001, 2.522383355, 3.540257671, 4.771629775, 6.010868592, 7.292051481, 8.690334732, 9.506234689, 9.952057061, 10.24562532, 10.38634091, 10.43026172, 10.60489875, 10.65923139, 10.80951379, 10.81947293, 11.04483114]	298	bar	mol/kg	this work
NOTT-300	Experimental	N2	[0.030321, 0.041102, 0.049719, 0.060486, 0.077733, 0.094965, 0.105732, 0.198547, 0.299865, 0.396995, 0.506943, 0.608275, 0.703155, 0.800128, 0.908025, 1.00084]	[0.003311, 0.004636, 0.005298, 0.00596, 0.007947, 0.009272, 0.009934, 0.025828, 0.037086, 0.053642, 0.066225, 0.078146, 0.090066, 0.099338, 0.116556, 0.13245]	298	bar	mmol/g	10.1007/s10450-020-00282-9
NOTT-300	Computational	N2	[0.38108961063042, 0.56342913724785, 0.87731759015035, 1.4368056287535, 2.4160361024808, 4.4327558720204, 9.7248730315678, 18.342773537872, 26.960674044177, 35.578574550481, 44.196475056786, 52.81437556309, 61.432276069395, 70.050176575699, 78.668077082004, 87.285977588308, 95.903878094613, 104.52177860092, 113.13967910722, 121.75757961353, 130.37548011983, 138.99338062614, 147.61128113244, 156.2…	[0.56383816996752, 0.81187606250676, 1.1848810314286, 1.8070053145812999, 2.6960345259611, 3.9761913215917, 5.8188433123698005, 7.1120224368738, 7.7915928451956, 8.2023821843363, 8.477536096557401, 8.7113646112985, 8.8850208122644, 9.0259828697105, 9.1286575700735, 9.2025916033534, 9.3107639497429, 9.3911462740864, 9.449658731282, 9.5012048210056, 9.5597826665286, 9.6432231507821, 9.6698512732648…	298	bar	mol/kg	this work
NOTT-300	Computational	N2	[0.98281592703608, 1.5706244958375999, 2.4753655392209, 4.0719778938485, 6.923202824755, 12.607107404911, 27.108683824824, 55.998794596664, 84.888905368505, 113.77901614034, 142.66912691218, 171.55923768403, 200.44934845587, 229.33945922771, 258.22956999955, 287.11968077139, 316.00979154323, 344.89990231507, 373.79001308691, 402.68012385875, 431.57023463059, 460.46034540243, 489.35045617427, 518.…	[0.46062024383460004, 0.70050471991656, 1.0302528220146, 1.5662858803313, 2.3826988839503, 3.5443218046572, 5.2516753696676, 6.7705949807828, 7.5019881215612, 8.0186763066269, 8.3328519366539, 8.5676260665839, 8.7677695537418, 8.9259639397782, 9.0480941704734, 9.1956252358208, 9.2732662820137, 9.3766300743457, 9.4672481805374, 9.5412878410504, 9.5934727240202, 9.6852426700792, 9.76037381198, 9.78…	298	bar	mol/kg	this work
PCN-14	Experimental	N2	[0.064514, 0.0891812, 0.111951, 0.138515, 0.155593, 0.170772, 0.19544, 0.208722, 0.261851, 0.313083, 0.360519, 0.411751, 0.468676, 0.51801, 0.563549, 0.610986, 0.666012, 0.715347, 0.755193, 0.783656, 0.815912, 0.844375, 0.86335, 0.876633, 0.905094, 0.931659, 0.950633, 0.962018, 0.973403, 0.992378, 1.01894]	[0.523858, 0.817783, 0.981656, 1.21074, 1.37425, 1.57011, 1.73411, 1.86489, 2.38802, 2.81358, 3.30386, 3.66445, 4.18782, 4.61326, 5.07094, 5.46377, 5.92205, 6.34749, 6.70735, 7.00152, 7.26345, 7.49265, 7.65628, 7.78706, 8.01627, 8.24535, 8.40898, 8.50716, 8.60533, 8.76896, 9.09549]	292	bar	cm3(STP)/g	10.1021/jp501495f
PCN-14	Experimental	N2	[2.00466, 3.9627, 6.01399, 7.97203, 9.97669, 11.9347, 13.9394, 15.8974, 17.9953, 20]	[0.425708, 0.851482, 1.26284, 1.63147, 1.97146, 2.28295, 2.58009, 2.89158, 3.13144, 3.38571]	308	bar	mmol/g	10.1039/C3cp50774b
PCN-14	Computational	N2	[0.49368962526044, 0.729904756964, 1.0914391727288, 1.6617233362211001, 2.5868112439757, 4.1535491414172, 6.9732873410139, 12.408136224178, 24.863771376317, 63.117611189796, 104.90254856768, 146.68748594556, 188.47242332344, 230.25736070132, 272.0422980792, 313.82723545708, 355.61217283496, 397.39711021285, 439.18204759073, 480.96698496861, 522.75192234649, 564.53685972437, 606.32179710225, 648.1…	[0.25475736393195, 0.37712561917679, 0.55466813749611, 0.81752028594582, 1.209438908718, 1.8016157492903, 2.729947876934, 4.1191730749865, 6.1964880510168, 9.1074466940929, 10.572523266286, 11.535650391648, 12.192466370078, 12.696229366343, 13.163205108029, 13.524657424067, 13.862659354541, 14.096845508104, 14.359651324998, 14.575371044543001, 14.851659343909, 15.009570520545, 15.156937959047, 15…	298	bar	mol/kg	this work
UiO-66	Experimental	CO2	[0.08023,0.107,0.13334, 0.15946, 0.17128, 0.19818,0.22765, 0.25406,0.27933, 0.29371, 0.30638, 0.32055, 0.33342,0.34695, 0.36012,0.37372,0.38681,0.40048,0.41386, 0.4271, 0.44083, 0.4535,0.46731, 0.48211,0.49649, 0.5071, 0.52155, 0.53522,0.5481, 0.56184, 0.5861, 0.60056, 0.61372, 0.62668, 0.63998, 0.65429, 0.66696, 0.68105,0.70725, 0.72084,0.73344, 0.74746,0.76084,0.77336,0.78732,0.80055, 0.81357, …	[0.36204, 0.46368, 0.55298,0.60766, 0.6555,0.72826, 0.78713,0.86187, 0.99593,1.03032, 1.06516,1.09757, 1.06691, 1.09888, 1.19303, 1.22324, 1.25168,1.27747, 1.30922, 1.33833, 1.32223, 1.35816,1.37955, 1.39829, 1.43423,1.5028, 1.52837, 1.5491, 1.57203, 1.58944, 1.59407,1.673, 1.69461, 1.71533, 1.6849, 1.75502, 1.78169, 1.79911, 1.8421, 1.81431, 1.88046, 1.90251, 1.92323, 1.89346, 1.96225, 1.9391, 1…	298	bar	mmol/g	10.1002/chem.201503078
UiO-66	Experimental	CO2	[0.00983607, 0.0163934, 0.0327869, 0.0393443, 0.042623, 0.0557377, 0.0655738, 0.0754098, 0.0819672, 0.0918033, 0.104918, 0.114754, 0.131148, 0.140984, 0.160656, 0.180328, 0.213115, 0.22623, 0.268852, 0.281967, 0.331148, 0.370492, 0.416393, 0.462295, 0.518033, 0.577049, 0.64918, 0.727869, 0.796721, 0.895082, 1.00656]	[2.83932e-05, 5.20699e-05, 6.61575e-05, 8.50863e-05, 0.000108794, 0.000127661, 0.000141811, 0.000160708, 0.000189133, 0.000198535, 0.000222149, 0.00025529, 0.000278873, 0.000302519, 0.000340314, 0.00037811, 0.000439519, 0.000463134, 0.000529198, 0.00055756, 0.000637805, 0.000699153, 0.000765186, 0.000835966, 0.000916149, 0.000982058, 0.00107158, 0.00117054, 0.00125534, 0.00135411, 0.00147175]	303	bar	mol/g	10.1016/j.egypro.2013.05.082
UiO-66	Experimental	CO2	[0.10742, 0.12087, 0.1347, 0.14702, 0.16062, 0.17385, 0.18775, 0.2009, 0.2145, 0.22757, 0.2408, 0.25418, 0.26793, 0.28138, 0.29438, 0.30775, 0.32038, 0.33398, 0.34766, 0.36104, 0.37434, 0.38764, 0.40079, 0.41379, 0.42777, 0.44085, 0.45378, 0.4667, 0.48031, 0.49383, 0.50743, 0.52111, 0.53389, 0.54749, 0.56094, 0.5735, 0.58695, 0.6001, 0.61408, 0.62693, 0.64031, 0.65361, 0.66691, 0.67977, 0.69337, …	[0.31826, 0.34591, 0.37243, 0.39782, 0.42592, 0.44632, 0.46808, 0.49279, 0.5141, 0.53631, 0.56124, 0.58074, 0.6025, 0.62312, 0.64262, 0.66302, 0.68069, 0.69928, 0.71787, 0.73623, 0.75527, 0.77068, 0.7879, 0.80445, 0.8219, 0.83799, 0.85273, 0.87041, 0.88355, 0.89851, 0.91574, 0.93183, 0.94407, 0.95789, 0.97217, 0.98305, 0.99869, 1.01251, 1.02702, 1.03948, 1.05172, 1.06351, 1.07756, 1.08844, 1.0975…	298	bar	mmol/g	10.1021/acs.inorgchem.5b00435
UiO-66	Experimental	CO2	[0.194412066,0.389340755,0.606225965,0.77968247,0.996761413,1.170379363,1.40928567,1.604763273,1.821971373,2.017481264,4.97337772,9.997029412,14.9787054,19.93942584]	[0.587537092,0.974777448,1.28189911,1.548961424,1.775964392,1.976261128,2.176557864,2.336795252,2.510385757,2.65727003,4.246290801,5.715133531,6.543026706,7.037091988]	298	bar	mol/kg	10.1021/la3035352
UiO-66	Experimental	CO2	[0.147659, 0.201399, 0.246152, 0.299874, 0.344646, 0.40287, 0.45209, 0.501345, 0.550601, 0.595372, 0.644646, 0.693883, 0.752126, 0.796915, 0.846152, 0.89991, 0.949166, 0.993955]	[0.327202, 0.399914, 0.490803, 0.581693, 0.654404, 0.727116, 0.836183, 0.908895, 0.981606, 1.05432, 1.10885, 1.19974, 1.25427, 1.30881, 1.3997, 1.45423, 1.52694, 1.58148]	298	bar	mol/kg	10.1039/C2cp23839j
UiO-66	Experimental	CO2	[0, 0.029605, 0.050987, 0.074013, 0.098684, 0.121711, 0.144737, 0.172697, 0.199013, 0.223684, 0.248355, 0.273026, 0.297697, 0.322368, 0.348684, 0.368421, 0.391447, 0.417763, 0.440789, 0.467105, 0.490132, 0.514803, 0.541118, 0.565789, 0.592105, 0.613487, 0.639803, 0.664474, 0.690789, 0.715461, 0.738487, 0.763158, 0.786184, 0.8125, 0.832237, 0.856908, 0.878289, 0.904605, 0.929276, 0.953947, 0.97697…	[0, 0.058498, 0.139075, 0.212301, 0.285514, 0.336721, 0.431965, 0.483136, 0.556338, 0.614872, 0.673407, 0.731941, 0.797815, 0.841671, 0.892854, 0.936746, 0.987953, 1.04648, 1.083, 1.14153, 1.18539, 1.22925, 1.28043, 1.33163, 1.39015, 1.45605, 1.50723, 1.55109, 1.59493, 1.63879, 1.68265, 1.74853, 1.79239, 1.83624, 1.88013, 1.93133, 1.97521, 2.01905, 2.07024, 2.1141, 2.15797, 2.2092, 2.25304, 2.304…	298	bar	mmol/g	10.1016/j.jiec.2014.12.021
UiO-66	Experimental	CO2	[0.057684, 0.131287, 0.227049, 0.343411, 0.453814, 0.56513, 0.674916, 0.7861, 0.897425, 1.0083]	[0.17418, 0.37334, 0.61845, 0.88239, 1.11806, 1.32838, 1.53126, 1.71834, 1.90015, 2.09284]	298	bar	mmol/g	10.1021/acs.iecr.5b03517
UiO-66	Experimental	CO2	[0.185956, 1.10993, 2.03265, 3.32314, 5.10342, 6.51366, 9.21148, 10.7438, 12.3979, 13.8683]	[0.447458, 1.54576, 2.4, 3.33559, 4.27119, 4.67797, 5.45085, 5.77627, 5.97966, 6.18305]	303	bar	mmol/g	10.1021/Jp308657x
UiO-66	Experimental	CO2	[0, 0.019737, 0.032895, 0.041667, 0.052632, 0.063597, 0.08114, 0.105263, 0.122807, 0.144737, 0.164474, 0.179825, 0.197368, 0.225877, 0.258772, 0.282895, 0.317982, 0.348684, 0.368421, 0.379386, 0.410088, 0.440789, 0.45614, 0.473684, 0.502193, 0.541667, 0.563596, 0.594298, 0.60307, 0.627193, 0.657895, 0.688596, 0.721491, 0.75, 0.774123, 0.780702, 0.809211, 0.835526, 0.844298, 0.872807, 0.890351, 0.…	[0, 1.52206, 2.35261, 3.04443, 3.87467, 4.5668, 5.67419, 7.05874, 8.30426, 9.41226, 10.52, 11.7652, 12.4582, 14.1196, 15.7816, 17.3043, 18.8285, 20.2139, 21.4597, 21.8756, 23.1229, 24.5084, 25.4774, 26.0323, 27.2793, 28.666, 29.9121, 31.0213, 31.4369, 32.2689, 33.5163, 34.9017, 36.0113, 36.982, 37.8141, 38.0913, 39.2002, 40.1707, 40.4481, 41.557, 42.3882, 42.5284, 43.4989, 44.1916, 44.6087, 45.71…	298	bar	cm3(STP)/g	10.1039/c5ta05997f
UiO-66	Computational	CO2	[0.035068237549521, 0.067839841120768, 0.10813982322772, 0.17399983555543, 0.31217825692856, 0.6377138212538, 1.5514254640437999, 2.7955371444183, 4.0396488247928, 5.2837605051673, 6.5278721855419, 7.7719838659164004, 9.0160955462909, 10.260207226665, 11.50431890704, 12.748430587414, 13.992542267789, 15.236653948163, 16.480765628538, 17.724877308912, 18.968988989287, 20.213100669661, 21.457212350…	[0.28861630802984, 0.52021095153794, 0.7980028334611, 1.1461647526968, 1.7024471089289, 2.6562660914053, 4.0289775942419, 4.8869316731974, 5.4292797404442, 5.7667674684949, 6.0492091212439, 6.297847916616, 6.4484809608334, 6.6351703862529, 6.7393057222119, 6.8317377577724, 6.9177622739236, 7.0764328864506, 7.1111521768497, 7.1236667458252, 7.1850377113295, 7.2403316742519, 7.2860706961559, 7.2975…	298	bar	mol/kg	this work
UiO-66	Experimental	N2	[0.02845, 0.05213, 0.07994, 0.10725, 0.13363, 0.14558, 0.15988, 0.1731, 0.18583, 0.19913, 0.21215, 0.22537, 0.23889, 0.25233, 0.2659, 0.27955, 0.2935, 0.30616, 0.3196, 0.33389, 0.34684, 0.36042, 0.37379, 0.38624, 0.40017, 0.41333, 0.42527, 0.43886, 0.45301, 0.46616, 0.47932, 0.49234, 0.50642, 0.51993, 0.53266, 0.54674, 0.5601, 0.57341, 0.60007, 0.61245, 0.62653, 0.63968, 0.65291, 0.66663, 0.68, 0…	[0.008531, 0.013912, 0.020019, 0.026951, 0.03301, 0.037106, 0.040257, 0.043383, 0.046122, 0.049612, 0.052084, 0.054968, 0.058192, 0.061827, 0.057635, 0.060882, 0.06985, 0.072322, 0.075376, 0.07826, 0.081144, 0.084052, 0.086597, 0.08919, 0.091663, 0.094595, 0.093238, 0.100679, 0.103587, 0.106509, 0.10904, 0.112167, 0.114857, 0.113699, 0.119559, 0.122273, 0.121716, 0.125019, 0.130652, 0.134246, 0.1…	298	bar	mmol/g	10.1002/chem.201503078
UiO-66	Experimental	N2	[0.0261346, 0.0522594, 0.0816523, 0.114323, 0.133931, 0.16987, 0.192746, 0.215622, 0.231963, 0.267901, 0.290768, 0.336501, 0.365903, 0.421441, 0.463925, 0.516204, 0.568493, 0.643628, 0.712238, 0.800465, 0.895219, 0.999776]	[4.513e-06, 1.3788e-05, 2.30319e-05, 2.74826e-05, 2.72959e-05, 3.17155e-05, 3.14977e-05, 3.12798e-05, 3.11242e-05, 3.55438e-05, 4.00879e-05, 4.91762e-05, 5.36581e-05, 6.26529e-05, 6.22483e-05, 6.65123e-05, 6.60144e-05, 7.95845e-05, 8.84549e-05, 9.23765e-05, 0.000100998, 0.000109526]	303	bar	mol/g	10.1016/j.egypro.2013.05.082
UiO-66	Experimental	N2	[0.02616, 0.03969, 0.05337, 0.06615, 0.08021, 0.09291, 0.10637, 0.11893, 0.13283, 0.14606, 0.15937, 0.17327, 0.18605, 0.19988, 0.21206, 0.22619, 0.23957, 0.2537, 0.26641, 0.27904, 0.29302, 0.30707, 0.31986, 0.33391, 0.34669, 0.35947, 0.37308, 0.38728, 0.40006, 0.41337, 0.42615, 0.43938, 0.45269, 0.46562, 0.4787, 0.49171, 0.50546, 0.51929, 0.5326, 0.54643, 0.5604, 0.57274, 0.58552, 0.59898, 0.6130…	[0.005865, 0.009652, 0.012083, 0.014636, 0.017454, 0.019937, 0.02265, 0.024622, 0.027193, 0.029817, 0.032477, 0.034607, 0.036879, 0.039609, 0.041863, 0.044187, 0.046212, 0.048678, 0.050632, 0.052657, 0.054859, 0.056883, 0.058274, 0.060334, 0.062289, 0.064384, 0.066691, 0.068698, 0.070565, 0.072643, 0.074104, 0.076358, 0.078682, 0.080461, 0.082257, 0.084141, 0.086201, 0.088014, 0.089299, 0.091712,…	298	bar	mmol/g	10.1021/acs.inorgchem.5b00435
UiO-66	Experimental	N2	[0.202770807,0.398991426,0.598489514,0.797973353,1.00072991,1.200208998,1.399688086,1.602430393,1.798627263,2.00137432,2.998674763]	[0.028721075,0.054826825,0.082675808,0.107908516,0.134012366,0.158372982,0.182733599,0.206221174,0.227966465,0.252326132,0.356687382]	298	bar	mol/kg	10.1021/la3035352
UiO-66	Experimental	N2	[0.249631, 0.307579, 0.347705, 0.401241, 0.454742, 0.49485, 0.548351, 0.606299, 0.655371, 0.699944, 0.748981, 0.798053, 0.851519, 0.90502, 0.94961, 0.994218]	[0.0354161, 0.0438485, 0.048908, 0.0522809, 0.0590269, 0.0657728, 0.0725187, 0.0809511, 0.0843241, 0.09107, 0.097816, 0.101189, 0.111308, 0.118054, 0.123113, 0.126486]	298	bar	mol/kg	10.1039/C2cp23839j
UiO-66	Computational	N2	[0.46321060114497997, 1.1395773814689, 1.8251216191294, 3.1153243171905, 5.7085318070541, 11.966900593737, 32.985288579328, 61.519695273067, 90.054101966807, 118.58850866055, 147.12291535429, 175.65732204802, 204.19172874176, 232.7261354355, 261.26054212924, 289.79494882298, 318.32935551672, 346.86376221046, 375.3981689042, 403.93257559794, 432.46698229168, 461.00138898542, 489.53579567916, 518.0…	[0.18436078413348, 0.41305589365324, 0.61031434581252, 0.92558984069359, 1.4067246891039, 2.1315105334866, 3.5120342522504, 4.4177555245525, 4.9750369430137, 5.4322318566551, 5.7505946791766, 6.0201461756458, 6.3008451033034, 6.5130594419154, 6.6437262650423, 6.8225584040581, 6.967940737763, 7.1417925891253, 7.2387917663048, 7.3673252535438, 7.5307508013419, 7.6604185622396, 7.720640230593, 7.806…	298	bar	mol/kg	this work
UiO-66-NH2	Experimental	CO2	[0.0145,0.0281,0.04156,0.05434,0.06795,0.0814,0.09404,0.10742,0.12057,0.13463,0.14719,0.16117,0.17417,0.18793,0.20123,0.21484,0.2277,0.24108,0.25439,0.26747,0.281,0.29438,0.30761,0.32069,0.33385,0.34686,0.36129,0.37377,0.3876,0.40053,0.41392,0.42722,0.4409,0.45406,0.46767,0.48112,0.49338,0.50714,0.52052,0.53383,0.54781,0.56089,0.5739,0.58773,0.60074,0.61315,0.62735,0.64066,0.65329,0.6666,0.6805,0…	[0.15848,0.20813,0.25686,0.30674,0.35208,0.39537,0.43754,0.47721,0.51756,0.55473,0.59123,0.62772,0.65923,0.6921,0.72587,0.75534,0.7864,0.81518,0.84465,0.87253,0.89927,0.92715,0.9505,0.97543,0.99968,1.02439,1.04932,1.07334,1.09465,1.11958,1.14043,1.16219,1.18281,1.20389,1.22519,1.24559,1.26486,1.28503,1.30384,1.32491,1.3435,1.36004,1.37636,1.3963,1.41125,1.42893,1.44661,1.46224,1.47675,1.49442,1.5…	298	bar	mol/kg	10.1021/acs.inorgchem.5b00435
UiO-66-NH2	Experimental	CO2	[0.19299135,0.387306549,0.60380429,0.777002483,0.972124907,1.167311909,1.362595777,1.579674721,1.775055456,1.970468481,4.969535329,9.971488813,14.99681953,19.93610007]	[1.175074184,1.816023739,2.283382789,2.65727003,2.964391691,3.244807122,3.485163205,3.712166172,3.912462908,4.099406528,5.835311573,7.277448071,8.051928783,8.412462908]	298	bar	mol/kg	10.1021/la3035352
UiO-66-NH2	Experimental	CO2	[0.151111,0.204444,0.253333,0.302222,0.351111,0.4,0.444444,0.497778,0.546667,0.6,0.644444,0.697778,0.746667,0.804444,0.848889,0.897778,0.951111,0.995556]	[0.641158,0.764458,0.937077,1.06038,1.20834,1.30698,1.45494,1.55358,1.67687,1.80017,1.89881,1.97279,2.04677,2.14541,2.24405,2.29337,2.39201,2.44133]	298	bar	mol/kg	10.1039/C2cp23839j
UiO-66-NH2	Computational	CO2	[0.019475713364945, 0.037675953874948, 0.059434362164002004, 0.10439306822384, 0.18478274770762, 0.37684019758762, 0.99108803116099, 1.6230745892683, 2.2550611473756, 2.8870477054829, 3.5190342635902, 4.1510208216974, 4.7830073798047, 5.414993937912, 6.0469804960193, 6.6789670541266, 7.3109536122339, 7.9429401703412, 8.5749267284485, 9.2069132865558, 9.8388998446631, 10.47088640277, 11.1028729608…	[0.27170829701811, 0.49769640217028, 0.70395983610031, 1.1226150338528, 1.6772431462081, 2.5221640724515, 3.7113213680113, 4.3420167820718, 4.7126049701707, 5.0595539568903, 5.2227908138031, 5.4094768463794995, 5.5882245538818, 5.7061592755835004, 5.8716194335943, 5.9680194888921, 6.0479158091168, 6.2065825470871, 6.3059565050976, 6.3089826649634, 6.4779345457953, 6.4807231734735, 6.4808039344298…	298	bar	mol/kg	this work
UiO-66-NH2	Experimental	N2	[0.08103, 0.09389, 0.10824, 0.12117, 0.13463, 0.14718, 0.16056, 0.17394, 0.18717, 0.20063, 0.21364, 0.22702, 0.2407, 0.25445, 0.26671, 0.28181, 0.29489, 0.3082, 0.32038, 0.33421, 0.34736, 0.36209, 0.373, 0.38795, 0.47878, 0.49373, 0.50613, 0.52041, 0.53267, 0.54613, 0.56003, 0.57281, 0.58724, 0.59995, 0.6134, 0.62604, 0.63927, 0.65414, 0.66663, 0.68023, 0.69301, 0.70617, 0.71992, 0.73323, 0.74623…	[0.013665, 0.015655, 0.017715, 0.020128, 0.022717, 0.025517, 0.027842, 0.030378, 0.03272, 0.034956, 0.037281, 0.039623, 0.042106, 0.044113, 0.046861, 0.048692, 0.050594, 0.052918, 0.055648, 0.05866, 0.060297, 0.062534, 0.065194, 0.06757, 0.082873, 0.085211, 0.087381, 0.089635, 0.091608, 0.093967, 0.09601, 0.098141, 0.100113, 0.101961, 0.103793, 0.105377, 0.107437, 0.10888, 0.111258, 0.112807, 0.1…	298	bar	mol/kg	10.1021/acs.inorgchem.5b00435
UiO-66-NH2	Experimental	N2	[0.199616837,0.399214674,0.60207098,0.801645068,1.001214405,1.200774243,1.403597299,1.599865418,1.802669474,2.005459281,3.002978221]	[0.049652224,0.095815132,0.140232906,0.182035355,0.222965713,0.262151888,0.300465021,0.335291687,0.370116453,0.402324944,0.54680241]	298	bar	mol/kg	10.1021/la3035352
UiO-66-NH2	Experimental	N2	[0.0983913, 0.201338, 0.299836, 0.402765, 0.501263, 0.599726, 0.698188, 0.801153, 0.899651, 0.998131]	[0.0251635, 0.043512, 0.0584759, 0.0785244, 0.0934883, 0.111852, 0.130216, 0.146864, 0.161828, 0.178492]	298	bar	mol/kg	10.1039/C2cp23839j
UiO-66-NH2	Computational	N2	[0.671391859508, 1.6517389181216, 2.7411221988511, 4.740565311587, 9.3643282471727, 22.328783313003, 50.09868346947, 77.868583625936, 105.6384837824, 133.40838393887, 161.17828409534, 188.9481842518, 216.71808440827, 244.48798456474, 272.2578847212, 300.02778487767, 327.79768503414, 355.5675851906, 383.33748534707, 411.10738550353, 438.87728566, 466.64718581647, 494.41708597293, 522.1869861294, 5…	[0.1747619176945, 0.3726452167169, 0.5714691431269, 0.84437460221766, 1.2889920660153, 2.0147953603575, 2.7648269358953, 3.1845035219917, 3.4562023177041, 3.6765704117666003, 3.8231135078333, 3.9465779784196, 4.0940331980708, 4.2092315491903, 4.2674269304742, 4.4085305399185, 4.4588256012943, 4.5529881035641, 4.6269318676251, 4.6680391847011, 4.7520353101746, 4.8357939034604005, 4.8481313243156, …	298	bar	mol/kg	this work
UiO-67	Experimental	CO2	[0.027187, 0.044891, 0.066119, 0.080396, 0.106178, 0.147507, 0.173663, 0.214082, 0.248905, 0.281769, 0.31848, 0.348802, 0.383034, 0.419819, 0.460079, 0.503656, 0.543817, 0.585179, 0.620773, 0.654549, 0.688129, 0.721774, 0.755223, 0.789852, 0.830342, 0.87129, 0.893459, 0.934079, 0.975482, 1.03442]	[0.05112, 0.10972, 0.14413, 0.17815, 0.28365, 0.31851, 0.42344, 0.44084, 0.51503, 0.57406, 0.6358, 0.69172, 0.74413, 0.81779, 0.93649, 1.00675, 1.07147, 1.13134, 1.13319, 1.18405, 1.23258, 1.28305, 1.33313, 1.38312, 1.47566, 1.52611, 1.55483, 1.60801, 1.66079, 1.72403]	298	bar	mmol/g	10.1016/j.micromeso.2015.05.030
UiO-67	Computational	CO2	[0.045533032612149006, 0.06731917261796301, 0.10088871910374, 0.15038731718958, 0.22173968729535, 0.31945296642373, 0.48084609259488, 0.7356823875857, 1.0865937804726, 1.6636274926716, 2.4608072979911, 3.8873695823666, 6.4702861722091, 12.233978970977, 21.700818077496, 31.167657184015, 40.634496290534, 50.101335397053, 59.568174503571, 69.03501361009, 78.501852716609, 87.968691823128, 97.43553092…	[0.12019243182144, 0.17441840022673, 0.25934210156283, 0.38883007621480004, 0.58980042089265, 0.82985456636621, 1.2078299998094, 1.8709435520224, 2.6911009892096, 4.1857345099986, 5.8925119250432, 8.5573444425182, 12.156219561058, 16.110687579797, 18.244174112807, 19.076662613164, 19.682325694821, 20.126763668934, 20.34438803571, 20.457954292782, 20.55395705279, 20.595214144413, 20.713812042204, …	298	bar	mol/kg	this work
UMCM-1	Experimental	CO2	[2.0656, 3.14199, 5.1906, 6.47532, 9.11421, 11.6489, 13.0031, 17.0656, 20.9198, 24.2878]	[1.91703, 2.85036, 4.65036, 5.88369, 8.41703, 11.0504, 12.5504, 16.9504, 20.617, 23.417]	298	bar	mmol/g	10.1021/Jp906417z
UMCM-1	Experimental	CO2	[0.313957219,0.723409091,0.964291444,2.000093583,2.987647059,3.975280749,5.059251337,6.022860963,7.010735294,8.022593583,8.986483957,10.02244652,11.03450535,11.99851604,13.03467914,13.99856952,14.98652406,16.04643048,17.03414439,18.04592246]	[0.42,0.69,0.87,1.65,2.34,3.09,3.9,4.68,5.61,6.48,7.47,8.37,9.39,10.47,11.52,12.51,13.5,14.31,15.12,15.93]	298	bar	mmol/g	10.1021/jp206959k
UMCM-1	Computational	CO2	[0.14615860037486, 0.21609094505183, 0.30795736716141, 0.44850714393211, 0.67498730132968, 0.97826759611267, 1.4378220316993, 2.0672919293453, 2.9687332227556, 4.1642502808698, 5.6207854856344, 7.4225400154732, 9.3845532743279, 11.6983807711, 14.629830481656, 19.267510107035, 28.022539274162, 45.637483525751, 96.544765922477, 147.4520483192, 198.35933071593, 249.26661311265, 300.17389550938, 351.…	[0.16189957020265, 0.24970080229836, 0.35713931673726, 0.50570281640714, 0.77474744228391, 1.1193413968268, 1.679627543483, 2.4501442885747, 3.6449453461118, 5.4693214253225, 7.8946195384792, 11.532839787898, 15.780280433, 20.708806264627, 25.644676717006, 31.092355558426, 38.526424172113, 44.685699759963, 46.993394273134, 47.916754124882, 48.650824921714, 49.127475320408, 49.525421708714, 50.096…	298	bar	mol/kg	this work
UMCM-1	Experimental	N2	[0.236477, 0.475387, 0.774023, 1.90884, 3.13325, 5.13412, 6.50785, 9.10599, 11.6444, 13.0181, 14.8995, 17.0497, 18.752, 20.932, 24.2469]	[0.0549313, 0.087184, 0.119437, 0.334455, 0.544098, 0.893503, 1.13002, 1.58156, 2.00622, 2.24274, 2.54915, 2.9093, 3.17807, 3.53285, 4.04352]	298	bar	mmol/g	10.1021/Jp906417z
UMCM-1	Computational	N2	[0.54687591742276, 0.80853903580686, 1.1824380582337999, 1.803077473831, 2.672059219796, 3.9907054793771, 5.8567988693154, 9.1497544211426, 14.08549228252, 21.507803574206, 34.318744113908, 56.901215346926, 101.06432876557, 209.27743479959, 424.25840199878, 639.23936919797, 854.22033639715, 1069.2013035963, 1284.1822707955, 1499.1632379947, 1714.1442051939, 1929.1251723931, 2144.1061395923, 2359.…	[0.16396193318847, 0.24467939676768, 0.34629764570511, 0.53000283245739, 0.78119538347672, 1.1834702885636, 1.6569333990067001, 2.5277396769619997, 3.8639144944318, 5.6415083555572, 8.4187858021704, 12.569393206528, 18.453168075675, 26.755654539037, 34.989536864499, 39.719456325429, 43.057321529095, 45.72740501024, 47.883780772006, 49.874816974714, 51.570136410481, 53.043959691897, 54.40607300352…	298	bar	mol/kg	this work
Zeolite-13X	Experimental	CO2	[27.57619739,62.40928882,110.3047896,210.4499274,313.4978229,413.6429608,509.4339623,612.4818578,712.6269956,811.3207547,911.4658926,1011.61103]	[1.45559472,2.074405379,2.51625643,3.018976531,3.317595253,3.54820651,3.683609293,3.791751824,3.899914102,3.994480811,4.075432205,4.142778156]	298	mbar	mmol/g	10.1016/j.chemphys.2012.12.012
Zeolite-13X	Experimental	CO2	[26.66162485,37.69388559,47.40650188,56.87379566,66.2184282,76.8802188,85.8655699,96.16725027]	[3.747404844,4.46366782,5.065743945,5.37716263,5.543252595,5.698961938,5.865051903,5.979238754]	298	kPa	mmol/g	10.1016/j.chemosphere.2023.138275
Zeolite-13X	Experimental	CO2	[0.00118,0.0061,0.02905,0.0861,0.16,0.31,0.525,1.015,1.015,1.445,1.935,2.28,2.66,3.2]	[1.147,2.249,3.659,4.5,5.06,5.58,6.04,6.52,6.5,6.92,6.96,7.09,7.22,7.372]	298	MPa	mol/kg	10.1021/je0498917
Zeolite-13X	Experimental	CO2	[0.175757576,0.387878788,0.587878788,0.787878788,0.993939394,1.187878788,1.387878788,1.581818182,1.787878788,1.981818182,2.503030303,3,3.490909091,3.993939394,4.503030303,5]	[4.53003003,4.971471471,5.192192192,5.36036036,5.486486486,5.581081081,5.665165165,5.717717718,5.791291291,5.843843844,5.959459459,6.022522523,6.117117117,6.16966967,6.211711712,6.264264264]	298	bar	mol/kg	10.1007/s10450-018-00004-2
Zeolite-13X	Experimental	CO2	[0.120408307,0.232388614,0.374316745,0.810352737,2.559115729,4.055471594,11.99514018,18.08628414,27.72338962,43.1966989,63.01983183,81.96265967]	[0.485522884,0.683761976,0.871817033,1.187510798,1.598987248,2.15482679,3.100988459,3.38647078,3.780953207,4.128871298,4.266357801,4.507736803]	298	kPa	mol/kg	10.1021/je800900a
Zeolite-13X	Computational	CO2	[0.0001974218624889683, 0.0003940634340563909, 0.0007920192288404202, 0.0013770994953744419, 0.001946657134785134, 0.003875092135314103, 0.007557369044353549, 0.013335156808309547, 0.01854431380792993, 0.03684035480142745, 0.07263429403990682, 0.12740748692705323, 0.176983087364568, 0.21158103931862016, 0.24594809120604927, 0.30147228189793884, 0.3534920807589707, 0.3870498375700127, 0.4208364229…	[0.1258678, 0.246876587, 0.454187993, 0.706379684, 0.906989827, 1.383524806, 1.940975757, 2.431646587, 2.753246141, 3.439282063, 4.052960434, 4.529549071, 4.796361023, 4.901749426, 5.078690515, 5.191975559, 5.293238273, 5.366955156, 5.435449346, 5.539339802, 5.576620054, 5.682534602, 5.771137055, 5.879411056, 5.99664591, 6.073896756, 6.160381216, 6.184674788, 6.244193219, 6.466250089, 6.591114786…	298	bar	mol/kg	this work
Zeolite-13X	Experimental	N2	[13.77905196,49.60408888,99.1982146,202.5236687,298.9521245,402.2701063,500.0784599,602.0165438,701.1998137,801.7579998,899.5638626,1002.879354]	[0.006465095,0.02262335,0.032226841,0.057930303,0.070636322,0.086574889,0.10253139,0.115219476,0.127916529,0.137354133,0.150055669,0.162739272]	298	mbar	mmol/g	10.1016/j.chemphys.2012.12.012
Zeolite-13X	Experimental	N2	[6.797235023,15.32258065,27.41935484,36.98156682,47.92626728,57.02764977,65.66820276,75.23041475,84.56221198,94.35483871]	[0.035800344,0.072289157,0.111531842,0.154905336,0.192771084,0.232013769,0.273321859,0.310499139,0.353184165,0.380722892]	298	kPa	mmol/g	10.1016/j.chemosphere.2023.138275
Zeolite-13X	Experimental	N2	[0.00613,0.01105,0.02511,0.0392,0.05003,0.09002,0.17,0.26,0.31,0.39,0.57,0.655,0.745,0.99,1.095,1.28,1.585,1.77,1.935,2.205,2.36,2.595,3.17,3.23,3.685,4.01,4.4,4.725]	[0.024,0.038,0.082,0.123,0.156,0.264,0.46,0.68,0.8,0.93,1.24,1.39,1.5,1.83,1.976,2.149,2.432,2.592,2.717,2.909,3.011,3.161,3.491,3.528,3.763,3.923,4.084,4.214]	298	MPa	mol/kg	10.1021/je0498917
Zeolite-13X	Experimental	N2	[0.165644172,0.386503067,0.588957055,0.785276074,0.993865031,1.18404908,1.392638037,1.588957055,1.797546012,2,2.503067485,2.987730061,3.503067485,4.006134969,4.503067485,5.012269939]	[0.106060606,0.178030303,0.257575758,0.333333333,0.409090909,0.477272727,0.545454545,0.602272727,0.662878788,0.727272727,0.863636364,0.988636364,1.106060606,1.215909091,1.314393939,1.409090909]	298	bar	mol/kg	10.1007/s10450-018-00004-2
Zeolite-13X	Computational	N2	[0.00012976112941187425, 0.0002735000831061204, 0.0005047560326194056, 0.0009372204902019855, 0.0012657213025561178, 0.0025685395493379995, 0.0051111880881027335, 0.008858877407585626, 0.012382476761955228, 0.024935564648475936, 0.05055816533856759, 0.08810301033055802, 0.12615569157039827, 0.15211982581393366, 0.17730459638553495, 0.21470000656927732, 0.2528688594605886, 0.2776932964498886, 0.30…	[2.53384e-05, 5.96198e-05, 0.000143088, 0.000223574, 0.000386038, 0.000760152, 0.001474099, 0.002384791, 0.003618921, 0.00699042, 0.013776642, 0.024119184, 0.034506441, 0.040879796, 0.047840406, 0.057577807, 0.067829429, 0.074481507, 0.08193249, 0.090364218, 0.102034791, 0.117504634, 0.133861322, 0.165574576, 0.199405823, 0.228843092, 0.259486171, 0.291570558, 0.320827477, 0.463221881, 0.60164560…	298	bar	mol/kg	this work
