# Supplementary material for: A holistic platform for accelerating sorbent-based carbon capture
Source: Nature. 2024 Jul 17;632(8023):89–94. doi: 10.1038/s41586-024-07683-8 (PMC11291289; doi:10.1038/s41586-024-07683-8)
Supplement: Supplementary file 4 — Breakthrough data [file 41586_2024_7683_MOESM4_ESM.xlsx]

## Sheet: Sheet1
Time (min)	18 % CO2 Wet corrected	N2 Wet	H2O Wet	Time (min)	N2 Dry	CO2 Dry		Due to significant measurement noise, bezier smoothing was applied to the signals at 9, 7 and 100 minutes for CO2, N2 and H2O respectively.
0.16013	0	0.00247	0.02255	0.34103	0.03844	0		Additionally the CO2 signal had a slight scaling correction of 1.04 applied to calibrate the final values.
0.59473	0	0.0244	0.0224583	0.74063	0.22873	0		The same smoothing was also applied on the dry signals at 5 mins for both the CO2 and N2 curves.
1.02537	0	0.19104	0.0223665	1.12425	0.67403	7.89274e-05
1.39097	0	0.73757	0.0222862	1.46587	1.15041	0.000995829
1.7326	0.000190336	0.61822	0.0222059	1.72147	1.42184	0.00243
2.07087	0.000966601	1.27964	0.0221371	2.10742	1.39792	0.00579
2.45673	0.00646	1.3295	0.0220568	2.49333	1.40735	0.00989
2.84267	0.01136	1.35772	0.021965	2.87925	1.38768	0.09599
3.22813	0.10851	1.32149	0.0218848	3.17827	1.36705	0.29108
3.56307	0.28379	1.29887	0.0218159	3.47073	1.32379	0.44676
3.87193	0.43484	1.2066	0.0217471	3.81463	1.26012	0.59355
4.21543	0.56258	1.25941	0.0216783	4.15855	1.23816	0.72096
4.52433	0.6826	1.21112	0.0216095	4.5025	1.18525	0.79528
4.8328	0.7938	1.16197	0.0215407	4.8436	1.17915	0.87191
5.17673	0.8709	1.15244	0.0214718	5.1768	1.14018	0.85646
5.52067	0.96404	1.16746	0.0213915	5.51	1.13493	0.92254
5.8268	0.9964	1.12109	0.0213227	5.8423	1.13007	0.94515
6.15957	1.03295	1.09769	0.0212539	6.17508	1.1256	0.94473
6.49233	1.0894	1.0948	0.0211851	6.50785	1.12156	0.94427
6.79013	1.04781	1.09719	0.0211163	6.84062	1.11791	0.94378
7.08787	1.08357	1.08458	0.0210589	7.17342	1.11459	0.94325
7.42067	1.08902	1.08402	0.0209901	7.50618	1.11154	0.94269
7.718	1.06508	1.08352	0.0209213	7.80308	1.10905	0.94217
8.0512	1.05424	1.08296	0.0208525	8.10082	1.10705	0.94162
8.3844	1.10876	1.0824	0.0207836	8.43403	1.10653	0.94098
8.6826	1.11259	1.0819	0.0207148	8.73178	1.10674	0.94038
9.01537	1.13475	1.08134	0.020646	9.02912	1.10722	0.93977
9.31267	1.13434	1.08084	0.0205887	9.36192	1.10755	0.93907
9.64587	1.13388	1.08029	0.0205198	9.69377	1.10779	0.93837
9.9786	1.13342	1.07973	0.0204395	10.0256	1.10813	0.93765
10.3118	1.13296	1.07918	0.0203707	10.358	1.10837	0.93694
10.6446	1.1325	1.07863	0.0203019	10.6553	1.10822	0.93632
10.9773	1.13204	1.07808	0.0202331	10.9526	1.10753	0.9357
11.2747	1.13163	1.07759	0.0201757	11.2853	1.10602	0.93501
11.5729	1.13122	1.0771	0.0201069	11.6186	1.10421	0.93424
11.9057	1.13076	1.07655	0.0200381	11.9518	1.10239	0.93324
12.2039	1.13036	1.07606	0.0199807	12.2841	1.10056	0.93218
12.5371	1.1299	1.07552	0.0199119	12.6164	1.09889	0.93114
12.8353	1.12949	1.07503	0.0198431	12.9496	1.09719	0.93011
13.1681	1.12903	1.07449	0.0197743	13.2828	1.09564	0.92909
13.5013	1.12858	1.07395	0.0197055	13.5806	1.09462	0.92812
13.8337	1.12813	1.07341	0.0196366	13.9124	1.09416	0.92706
14.1664	1.12767	1.07287	0.0195678	14.2094	1.09416	0.9261
14.4642	1.12727	1.07239	0.0195105	14.5071	1.09429	0.92504
14.7269	1.12691	1.07196	0.0194531	14.8399	1.09453	0.92389
15.0593	1.12646	1.07143	0.0193843	15.1726	1.0948	0.92269
15.3566	1.12605	1.07095	0.0193155	15.5059	1.09497	0.92149
15.6893	1.1256	1.07042	0.0192467	15.8382	1.09488	0.92029
16.0225	1.12516	1.06988	0.0191778	16.171	1.09442	0.91909
16.3553	1.1247	1.06935	0.019109	16.4692	1.09353	0.91803
16.6877	1.12425	1.06882	0.0190402	16.802	1.09174	0.91688
16.9854	1.12386	1.06835	0.0189828	17.1347	1.08944	0.91584
17.3177	1.12341	1.06782	0.018914	17.4675	1.08736	0.91488
17.6501	1.12296	1.06729	0.0188452	17.8007	1.08557	0.91401
17.9833	1.1225	1.06677	0.0187764	18.1339	1.08432	0.91322
18.3161	1.12206	1.06624	0.0187076	18.4317	1.08355	0.91258
18.6139	1.12166	1.06578	0.0186502	18.764	1.08272	0.91191
18.9116	1.12127	1.06531	0.0185814	19.0972	1.08191	0.91124
19.2448	1.12082	1.06479	0.0185126	19.4304	1.08096	0.91053
19.5425	1.12042	1.06432	0.0184552	19.7277	1.08038	0.90987
19.8749	1.11998	1.0638	0.0183864	19.9904	1.08012	0.90921
20.2072	1.11953	1.06328	0.0183176	20.3237	1.07998	0.9084
20.5399	1.11909	1.06277	0.0182488	20.6564	1.07984	0.90757
20.8727	1.11864	1.06225	0.01818	20.9542	1.07984	0.90676
21.2055	1.11821	1.06174	0.0181111	21.2874	1.08006	0.90592
21.5032	1.11781	1.06128	0.0180538	21.6197	1.08043	0.90517
21.8359	1.11737	1.06077	0.017985	21.953	1.08061	0.90452
22.1332	1.11697	1.06032	0.0179276	22.2857	1.08055	0.90398
22.466	1.11653	1.05981	0.0178588	22.6189	1.08017	0.90351
22.7637	1.11614	1.05936	0.01779	22.9521	1.07908	0.90308
23.0969	1.1157	1.05887	0.0177212	23.284	1.07778	0.90273
23.4293	1.11526	1.05838	0.0176638	23.6163	1.07668	0.90248
23.7621	1.11483	1.0579	0.017595	23.949	1.07607	0.9023
24.0598	1.11443	1.05748	0.0175262	24.2814	1.07554	0.90218
24.393	1.114	1.05706	0.0174573	24.6141	1.07527	0.90207
24.7253	1.11356	1.05664	0.0174	24.911	1.07524	0.90189
25.0227	1.11317	1.05627	0.0173312	25.2433	1.07541	0.90164
25.3554	1.11274	1.05586	0.0172623	25.5761	1.07629	0.90128
25.6527	1.11234	1.0555	0.017205	25.8738	1.07755	0.90083
25.985	1.11191	1.05509	0.0171362	26.2066	1.0787	0.90023
26.3173	1.11148	1.05468	0.0170674	26.5039	1.0791	0.89957
26.6497	1.11104	1.05429	0.0169985	26.8017	1.07916	0.89886
26.9824	1.11061	1.05389	0.0169412	27.1345	1.07888	0.89799
27.2806	1.11022	1.05354	0.0168724	27.3972	1.07842	0.89731
27.6134	1.10978	1.05315	0.016815	27.7305	1.07721	0.89642
27.9461	1.10936	1.05276	0.0167462	28.0632	1.07586	0.89555
28.2789	1.10892	1.05238	0.0166774	28.3956	1.07453	0.89473
28.6121	1.10849	1.05201	0.0166086	28.7283	1.07297	0.89397
28.9444	1.10806	1.05164	0.0165397	29.0611	1.07176	0.89327
29.2772	1.10763	1.05128	0.0164709	29.3943	1.07114	0.89264
29.5753	1.10725	1.05096	0.0164136	29.7276	1.07108	0.89206
29.9086	1.10681	1.05061	0.0163448	30.0599	1.07103	0.8915
30.2068	1.10642	1.0503	0.0162874	30.3572	1.07116	0.891
30.5045	1.10604	1.05	0.01623	30.6554	1.0712	0.89051
30.8373	1.10561	1.04967	0.0161612	30.9882	1.07111	0.89001
31.1351	1.10523	1.04938	0.0161039	31.3214	1.071	0.8895
31.4678	1.1048	1.04906	0.0160351	31.6546	1.07088	0.88899
31.8006	1.10438	1.04875	0.0159662	31.9873	1.07072	0.88849
32.1338	1.10394	1.04844	0.0158974	32.3201	1.07057	0.88802
32.467	1.10351	1.04813	0.0158401	32.6529	1.07049	0.88757
32.7998	1.10309	1.04784	0.0157713	32.9861	1.07044	0.88714
33.1321	1.10266	1.04755	0.0157024	33.3184	1.07029	0.88673
33.4653	1.10223	1.04726	0.0156336	33.6512	1.07004	0.88636
33.7976	1.10181	1.04698	0.0155648	33.949	1.06941	0.88606
34.1309	1.10138	1.0467	0.0155074	34.2472	1.06838	0.8858
34.4641	1.10095	1.04643	0.0154386	34.5795	1.06706	0.88553
34.796	1.10053	1.04615	0.0153698	34.8773	1.06603	0.8853
35.1292	1.1001	1.04589	0.015301	35.21	1.06526	0.885
35.4624	1.09968	1.04562	0.0152436	35.5428	1.06488	0.88466
35.7602	1.09929	1.04539	0.0151863	35.876	1.06472	0.8843
36.0929	1.09886	1.04513	0.0151175	36.2088	1.06475	0.88392
36.4257	1.09844	1.04487	0.0150486	36.5415	1.06476	0.88353
36.7585	1.09801	1.04462	0.0149913	36.8743	1.06468	0.88317
37.0913	1.09758	1.04438	0.0149225	37.2075	1.06431	0.88285
37.3895	1.09721	1.04415	0.0148651	37.5403	1.06332	0.88251
37.7213	1.09678	1.04391	0.0147963	37.838	1.06189	0.88223
38.0536	1.09636	1.04366	0.014739	38.1698	1.06014	0.88184
38.3514	1.09597	1.04344	0.0146816	38.5022	1.05846	0.88141
38.6833	1.09555	1.0432	0.0146128	38.835	1.05713	0.88095
39.0156	1.09513	1.04295	0.014544	39.1327	1.05651	0.88048
39.3475	1.0947	1.04271	0.0144866	39.4659	1.05653	0.8799
39.6807	1.09428	1.04247	0.0144178	39.7982	1.05724	0.87921
40.0139	1.09385	1.04223	0.0143604	40.096	1.05828	0.87847
40.3463	1.09342	1.042	0.0142916	40.4278	1.05987	0.87758
40.6795	1.093	1.04176	0.0142343	40.7602	1.06139	0.87663
41.0122	1.09257	1.04152	0.0141654	41.0934	1.06215	0.87566
41.3446	1.09215	1.04128	0.0141081	41.4257	1.06216	0.87473
41.6419	1.09177	1.04107	0.0140508	41.7234	1.06188	0.87398
41.9743	1.09134	1.04084	0.0139819	42.0562	1.06138	0.87323
42.307	1.09092	1.0406	0.0139246	42.389	1.06089	0.87258
42.6393	1.09049	1.04037	0.0138672	42.7218	1.06094	0.87206
42.9721	1.09007	1.04014	0.0137984	43.055	1.06169	0.87171
43.3049	1.08963	1.03991	0.0137411	43.3882	1.06265	0.87148
43.6367	1.0892	1.03968	0.0136837	43.6864	1.06325	0.87137
43.9695	1.08878	1.03946	0.0136264	44.0187	1.06359	0.87123
44.2673	1.0884	1.03925	0.013569	44.3165	1.06369	0.87119
44.5996	1.08798	1.03903	0.0135117	44.6488	1.06351	0.8711
44.9328	1.08754	1.0388	0.0134543	44.9111	1.0632	0.87097
45.2655	1.08711	1.03858	0.0134084	45.2443	1.06255	0.87088
45.5633	1.08673	1.03839	0.0133511	45.5767	1.0619	0.87074
45.8611	1.08635	1.0382	0.0133052	45.909	1.06153	0.87064
46.1943	1.08592	1.03798	0.0132479	46.2409	1.06165	0.8706
46.5266	1.08549	1.03777	0.013202	46.5741	1.06207	0.87067
46.8598	1.08506	1.03756	0.0131561	46.9064	1.06221	0.87084
47.1921	1.08465	1.03735	0.0131102	47.2392	1.06191	0.87113
47.5253	1.08422	1.03714	0.0130643	47.572	1.06124	0.87152
47.8585	1.08379	1.03694	0.0130299	47.9051	1.06004	0.872
48.1913	1.08338	1.03674	0.012984	48.2024	1.05855	0.87239
48.524	1.08296	1.03655	0.0129382	48.5007	1.05722	0.87274
48.8568	1.08255	1.03636	0.0128923	48.7976	1.05637	0.8731
49.1541	1.08218	1.03619	0.0128579	49.1299	1.05572	0.87336
49.4518	1.08182	1.03602	0.0128235	49.4626	1.05545	0.8735
49.785	1.08146	1.03583	0.0127776	49.795	1.05574	0.87352
50.1178	1.08113	1.03565	0.0127317	50.0927	1.05633	0.87343
50.4506	1.08081	1.03547	0.0126973	50.4259	1.05698	0.87314
50.7834	1.08048	1.03529	0.0126514	50.7587	1.05747	0.8727
51.1166	1.08014	1.03511	0.012617	51.0914	1.05747	0.87212
51.4143	1.07985	1.03495	0.0125826	51.3892	1.05707	0.8715
51.7463	1.07953	1.03478	0.0125367	51.687	1.05656	0.87085
52.079	1.07921	1.0346	0.0125023	52.0197	1.05582	0.87008
52.3772	1.07894	1.03445	0.0124679	52.352	1.05524	0.86934
52.6754	1.07866	1.03429	0.0124335	52.6853	1.05498	0.86865
53.0086	1.07834	1.03412	0.0123991	52.9826	1.05475	0.86807
53.3414	1.07804	1.03395	0.0123647	53.3153	1.05419	0.86747
53.6742	1.07773	1.03378	0.0123302	53.6472	1.05348	0.86692
54.0074	1.07743	1.03361	0.0122844	53.945	1.05291	0.86643
54.3047	1.07717	1.03345	0.0122614	54.2777	1.05274	0.86594
54.6374	1.07688	1.03328	0.012227	54.6105	1.05335	0.86549
54.9702	1.07659	1.0331	0.0121926	54.9082	1.05455	0.86514
55.3029	1.0763	1.03292	0.0121582	55.2064	1.0561	0.86479
55.6357	1.076	1.03273	0.0121238	55.5388	1.05796	0.86442
55.968	1.07572	1.03254	0.0120894	55.8711	1.05953	0.86403
56.3008	1.07544	1.03235	0.012055	56.2035	1.06043	0.86363
56.6327	1.07515	1.03216	0.0120206	56.5363	1.06058	0.8632
56.9655	1.07488	1.03197	0.0119861	56.8695	1.05991	0.86276
57.2632	1.07463	1.03179	0.0119632	57.2022	1.05849	0.86233
57.596	1.07436	1.0316	0.0119288	57.5346	1.05653	0.86194
57.9288	1.07409	1.0314	0.0118944	57.8673	1.05371	0.86158
58.2615	1.07382	1.0312	0.0118715	58.1646	1.0514	0.86131
58.5588	1.07359	1.03102	0.011837	58.4969	1.04963	0.86106
58.8912	1.07332	1.03083	0.0118141	58.8293	1.04899	0.86086
59.2231	1.07305	1.03063	0.0117797	59.1625	1.04913	0.86069
59.5199	1.07282	1.03046	0.0117567	59.4948	1.04976	0.86053
59.8527	1.07256	1.03026	0.0117338	59.7576	1.05028	0.86042
60.1851	1.07231	1.03007	0.0116994	60.0554	1.05098	0.86032
60.5178	1.07204	1.02987	0.0116765	60.3882	1.05182	0.86022
60.8152	1.07182	1.02971	0.0116535	60.6863	1.05258	0.86015
61.1484	1.07157	1.02952	0.0116306	61.0191	1.05313	0.86016
61.4816	1.07132	1.02933	0.0116076	61.3519	1.05337	0.86023
61.7789	1.07111	1.02917	0.0115847	61.6496	1.05349	0.86031
62.1117	1.07086	1.02898	0.0115618	61.9815	1.05346	0.8604
62.3749	1.07067	1.02884	0.0115503	62.2793	1.05322	0.86048
62.7077	1.07043	1.02867	0.0115274	62.6125	1.05286	0.86058
63.0054	1.07021	1.02851	0.0115159	62.9448	1.05243	0.86069
63.3386	1.06997	1.02834	0.0114929	63.2775	1.05193	0.8608
63.6714	1.06973	1.02817	0.01147	63.6099	1.05144	0.86092
64.0033	1.0695	1.02801	0.0114585	63.9072	1.0515	0.86103
64.3006	1.0693	1.02786	0.0114356	64.2395	1.05156	0.86116
64.6334	1.06907	1.0277	0.0114241	64.5728	1.05154	0.86131
64.9316	1.06886	1.02756	0.0114127	64.9056	1.05146	0.86146
65.2639	1.06863	1.02741	0.0113897	65.2383	1.05136	0.86162
65.5621	1.06843	1.02727	0.0113782	65.5706	1.05124	0.8618
65.8949	1.0682	1.02712	0.0113668	65.9034	1.05113	0.86199
66.1918	1.06801	1.02698	0.0113553	66.2011	1.05102	0.86218
66.5245	1.06778	1.02683	0.0113438	66.5335	1.05087	0.8624
66.8577	1.06756	1.02668	0.0113324	66.8667
67.1555	1.06736	1.02655	0.0113209	67.1649
67.4878	1.06714	1.0264	0.0113209	67.4976
67.8197	1.06693	1.02625	0.0113094	67.7954
68.1525	1.06671	1.0261	0.0113094	68.1281
68.4848	1.06649	1.02595	0.0112979	68.4604
68.8175	1.06627	1.02581	0.0112979	68.7587
69.1153	1.06608	1.02567	0.0112865	69.056
69.448	1.06586	1.02553	0.0112865	69.3888
69.7808	1.06566	1.02538	0.0112865	69.7215
70.114	1.06544	1.02523	0.0112865	70.0184
70.4467	1.06523	1.02508	0.0112865	70.3507
70.7791	1.06502	1.02493	0.0112865	70.6835
71.0768	1.06482	1.0248	0.0112979	71.0162
71.4087	1.06462	1.02465	0.0112979	71.3144
71.7065	1.06443	1.02451	0.0113094	71.6113
72.0392	1.06422	1.02436	0.0113209	71.9441
72.3725	1.06401	1.0242	0.0113209
72.7048	1.0638	1.02404	0.0113324
73.038	1.06359	1.02389	0.0113438
73.3703	1.06338	1.02373	0.0113668
73.7027	1.06317	1.02357	0.0113782
74.0354	1.06296	1.02341	0.0113897
74.3332	1.06278	1.02327	0.0114127
74.6655	1.06257	1.02311	0.0114356
74.9982	1.06236	1.02294	0.0114585
75.3301	1.06215	1.02278	0.0114815
75.6629	1.06194	1.02262	0.0115044
75.9957	1.06175	1.02245	0.0115388
76.2934	1.06156	1.02231	0.0115618
76.5916	1.06137	1.02216	0.0115962
76.8893	1.06118	1.02201	0.0116306
77.2226	1.06098	1.02185	0.011665
77.5553	1.06077	1.02169	0.0116994
77.8877	1.06056	1.02152	0.0117338
78.2204	1.06035	1.02136	0.0117797
78.5532	1.06014	1.02119	0.0118256
78.8859	1.05994	1.02103	0.0118715
79.2187	1.05973	1.02087	0.0119173
79.5514	1.05951	1.02071	0.0119632
79.8833	1.0593	1.02055	0.0120206
80.181	1.05912	1.02041	0.0120779
80.5138	1.05891	1.02026	0.0121353
80.8457	1.05869	1.0201	0.0122041
81.1785	1.05848	1.01995	0.0122614
81.4417	1.05831	1.01983	0.0123302
81.7394	1.05812	1.0197	0.0123991
82.0721	1.0579	1.01955	0.0124679
82.3704	1.0577	1.01941	0.0125367
82.7036	1.05749	1.01926	0.012617
83.0009	1.0573	1.01913	0.0126858
83.2977	1.0571	1.019	0.0127546
83.6305	1.05688	1.01885	0.0128464
83.9633	1.05666	1.0187	0.0129382
84.2952	1.05644	1.01855	0.0130414
84.6284	1.05621	1.0184	0.0131331
84.9607	1.056	1.01825	0.0132364
85.2931	1.05577	1.0181	0.0133396
85.6259	1.05554	1.01794	0.0134543
85.9591	1.05531	1.01779	0.013569
86.2923	1.05508	1.01763	0.0136837
86.6255	1.05485	1.01747	0.0137984
86.9583	1.05462	1.01731	0.0139246
87.291	1.05439	1.01715	0.0140508
87.6229	1.05415	1.01698	0.0141769
87.9553	1.05393	1.01682	0.0143146
88.2535	1.05371	1.01667	0.0144407
88.5858	1.05348	1.0165	0.0145898
88.919	1.05324	1.01633	0.014739
89.2518	1.053	1.01616	0.0148766
89.5845	1.05276	1.01598	0.0150142
89.9177	1.05252	1.01581	0.0151633
90.2505	1.05228	1.01564	0.0153125
90.5833	1.05203	1.01546	0.015473
90.9156	1.05179	1.01529	0.0156336
91.213	1.05156	1.01513	0.0157942
91.5457	1.05132	1.01496	0.0159892
91.8785	1.05108	1.01478	0.0161727
92.1758	1.05085	1.01463	0.0163448
92.4731	1.05063	1.01447	0.0165168
92.8055	1.05038	1.01429	0.0167233
93.1382	1.05013	1.01412	0.0169412
93.471	1.04988	1.01394	0.0171706
93.8029	1.04963	1.01377	0.0173885
94.1356	1.04938	1.01359	0.0176179
94.4325	1.04915	1.01344	0.0178473
94.7303	1.04892	1.01328	0.0180767
95.0626	1.04866	1.01311	0.0183176
95.3603	1.04843	1.01295	0.0185699
95.6927	1.04816	1.01278	0.0188452
96.0254	1.0479	1.0126	0.0191205
96.3236	1.04768	1.01245	0.0193843
96.6568	1.04742	1.01227	0.0197284
96.99	1.04716	1.0121	0.020084
97.3223	1.0469	1.01192	0.020451
97.6556	1.04664	1.01175	0.0208639
97.9888	1.04638	1.01157	0.021231
98.322	1.04612	1.0114	0.0216209
98.6543	1.04584	1.01122	0.0220224
98.9871	1.04558	1.01105	0.0224468
99.3203	1.04531	1.01088	0.0228827
99.6535	1.04505	1.0107	0.0233759
99.9508	1.04482	1.01055	0.0238003
100.284	1.04454	1.01037	0.0243393
100.616	1.04428	1.0102	0.0248899
100.949	1.04402	1.01003	0.0254749
101.281	1.04375	1.00985	0.0260828
101.613	1.04349	1.00968	0.0267136
101.947	1.04322	1.0095	0.0273101
102.279	1.04296	1.00933	0.0279295
102.542	1.04276	1.00918	0.028503
102.874	1.04249	1.009	0.0291567
103.208	1.04222	1.00882	0.0297991
103.505	1.04198	1.00866	0.0304643
103.768	1.04177	1.00851	0.0311066
104.066	1.04153	1.00834	0.0318178
104.399	1.04127	1.00815	0.0325863
104.731	1.041	1.00796	0.0333777
105.029	1.04076	1.00778	0.0341462
105.361	1.04049	1.00759	0.0349835
105.659	1.04025	1.00741	0.0357979
105.991	1.03999	1.00721	0.0366811
106.323	1.03972	1.00701	0.0377134
106.621	1.03948	1.00683	0.0385621
106.954	1.03921	1.00662	0.0397206
107.287	1.03894	1.00642	0.0407529
107.619	1.03867	1.00621	0.0417623
107.952	1.03841	1.006	0.042806
108.25	1.03816	1.00581	0.0437695
108.582	1.03789	1.0056	0.0448018
108.915	1.03762	1.00539	0.0459144
109.248	1.03735	1.00518	0.0472105
109.581	1.03708	1.00497	0.0484608
109.914	1.03681	1.00476	0.0498257
110.212	1.03656	1.00457	0.0509383
110.545	1.03629	1.00436	0.0522688
110.878	1.03602	1.00415	0.0535305
111.211	1.03574	1.00394	0.0548381
111.543	1.03547	1.00373	0.0561571
111.876	1.03518	1.00352	0.0575106
112.208	1.03491	1.00331	0.0588984
112.541	1.03463	1.0031	0.060401
112.874	1.03435	1.00289	0.061938
113.206	1.03408	1.00269	0.0635667
113.54	1.0338	1.00248	0.0651611
113.872	1.03352	1.00227	0.0666751
114.206	1.03324	1.00207	0.0682121
114.538	1.03297	1.00186	0.069772
114.87	1.03269	1.00166	0.0713549
115.203	1.03241	1.00146	0.0729721
115.536	1.03213	1.00126	0.0747041
115.834	1.03188	1.00108	0.0762067
116.096	1.03166	1.00092	0.077606
116.43	1.03138	1.00073	0.079315
116.762	1.0311	1.00053	0.0811273
117.06	1.03085	1.00036	0.0827216
117.393	1.03057	1.00017	0.0846142
117.691	1.03032	1	0.0862544
118.023	1.03004	0.99981	0.0882502
118.32	1.02979	0.99964	0.0899248
118.653	1.02951	0.99945	0.0919091
118.986	1.02923	0.99926	0.0939164
119.319	1.02894	0.99907	0.0958892
119.651	1.02866	0.99889	0.0978276
119.949	1.02841	0.99872	0.0996514
120.281	1.02813	0.99854	0.101636
120.579	1.02788	0.99838	0.103505
120.912	1.0276	0.9982	0.105535
121.245	1.02732	0.99803	0.1076
121.577	1.02705	0.99786	0.109699
121.91	1.02677	0.99769	0.111913
122.243	1.02649	0.99752	0.114138
122.575	1.02621	0.99736	0.116386
122.872	1.02596	0.99721	0.118336
123.205	1.02568	0.99705	0.12063
123.503	1.02543	0.99691	0.122695
123.8	1.02518	0.99677	0.124713
124.133	1.0249	0.99661	0.127065
124.431	1.02465	0.99647	0.129095
124.764	1.02437	0.99631	0.131389
125.097	1.0241	0.99616	0.133706
125.394	1.02385	0.99601	0.135851
125.727	1.02357	0.99586	0.138145
126.06	1.0233	0.9957	0.140657
126.392	1.02303	0.99554	0.143203
126.725	1.02275	0.99538	0.145703
127.059	1.02248	0.99523	0.148238
127.356	1.02223	0.99508	0.150452
127.688	1.02196	0.99493	0.152975
128.021	1.02169	0.99477	0.155419
128.353	1.02142	0.99461	0.157907
128.686	1.02116	0.99445	0.160385
129.019	1.0209	0.99429	0.162943
129.352	1.02062	0.99413	0.165569
129.684	1.02036	0.99398	0.168242
130.017	1.02012	0.99382	0.170926
130.315	1.01988	0.99368	0.173312
130.648	1.01962	0.99353	0.176042
130.98	1.01936	0.99338	0.178829
131.278	1.01913	0.99325	0.181249
131.611	1.01887	0.9931	0.184025
131.943	1.01862	0.99295	0.186755
132.241	1.01839	0.99282	0.189255
132.574	1.01815	0.99268	0.192019
132.907	1.0179	0.99253	0.194806
133.205	1.01768	0.99241	0.197341
133.538	1.01744	0.99226	0.200163
133.871	1.0172	0.99212	0.203008
134.203	1.01697	0.99198	0.205864
134.536	1.01674	0.99184	0.2088
134.869	1.0165	0.99171	0.211782
135.151	1.0163	0.99159	0.214248
135.433	1.01611	0.99148	0.216714
135.714	1.01591	0.99136	0.219203
135.996	1.01572	0.99125	0.221738
136.278	1.01553	0.99114	0.224273
136.56	1.01533	0.99104	0.226831
136.842	1.01514	0.99093	0.229389
137.123	1.01496	0.99082	0.231969
137.405	1.01476	0.99072	0.234573
137.687	1.01457	0.99062	0.237177
137.969	1.0144	0.99052	0.23978
138.25	1.01422	0.99042	0.242407
138.532	1.01403	0.99032	0.245045
138.814	1.01385	0.99022	0.247672
139.096	1.01368	0.99012	0.250321
139.377	1.0135	0.99002	0.252971
139.659	1.01333	0.98992	0.255632
139.941	1.01316	0.98983	0.258316
140.224	1.01298	0.98973	0.261
140.47	1.01284	0.98964	0.26334
140.753	1.01266	0.98954	0.266058
141.034	1.01249	0.98944	0.268799
141.315	1.01233	0.98933	0.271529
141.561	1.01218	0.98924	0.273927
141.842	1.01201	0.98913	0.276679
142.124	1.01185	0.98902	0.279432
142.406	1.01169	0.98891	0.282208
142.687	1.01152	0.9888	0.284972
142.934	1.01139	0.9887	0.287404
143.216	1.01122	0.98858	0.290191
143.498	1.01107	0.98847	0.293001
143.78	1.01091	0.98835	0.295811
144.062	1.01076	0.98823	0.298633
144.344	1.0106	0.98811	0.301455
144.625	1.01043	0.98799	0.304276
144.907	1.01028	0.98786	0.307109
145.189	1.01012	0.98774	0.309942
145.471	1.00996	0.98762	0.312775
145.752	1.00981	0.9875	0.315609
146.035	1.00965	0.98739	0.318453
146.316	1.00951	0.98727	0.321298
146.597	1.00935	0.98716	0.324131
146.879	1.0092	0.98704	0.326975
147.16	1.00904	0.98693	0.32982
147.442	1.00889	0.98682	0.332664
147.724	1.00874	0.98671	0.335543
147.97	1.0086	0.98661	0.338067
148.252	1.00846	0.9865	0.340957
148.534	1.0083	0.9864	0.343836
148.816	1.00814	0.98629	0.346715
149.097	1.008	0.98619	0.349594
149.379	1.00784	0.9861	0.352439
149.661	1.0077	0.986	0.355318
149.943	1.00754	0.98592	0.358162
150.224	1.0074	0.98583	0.360995
150.506	1.00725	0.98575	0.36384
150.787	1.00709	0.98567	0.366673
151.034	1.00697	0.9856	0.36915
151.316	1.00682	0.98553	0.371984
151.562	1.00669	0.98547	0.374541
151.844	1.00654	0.9854	0.377397
152.125	1.0064	0.98534	0.380253
152.407	1.00625	0.98528	0.383109
152.67	1.00611	0.98523	0.385702
152.916	1.00598	0.98518	0.38811
153.198	1.00584	0.98513	0.390898
153.48	1.00569	0.98508	0.393673
153.727	1.00557	0.98503	0.396162
154.007	1.00542	0.98499	0.398972
154.289	1.00527	0.98494	0.401783
154.571	1.00514	0.98489	0.404581
154.853	1.00499	0.98484	0.407369
155.134	1.00485	0.9848	0.410133
155.416	1.0047	0.98475	0.41284
155.698	1.00457	0.9847	0.415547
155.98	1.00442	0.98465	0.418242
156.262	1.00428	0.98461	0.420915
156.543	1.00414	0.98456	0.423587
156.824	1.00401	0.98451	0.426237
157.07	1.00388	0.98447	0.428508
157.352	1.00375	0.98443	0.431203
157.633	1.00361	0.98438	0.43383
157.914	1.00348	0.98434	0.436491
158.196	1.00334	0.98429	0.439106
158.477	1.0032	0.98425	0.441733
158.76	1.00308	0.98421	0.444313
159.041	1.00294	0.98417	0.446917
159.323	1.00281	0.98413	0.449509
159.604	1.00268	0.98409	0.452067
159.886	1.00255	0.98406	0.454579
160.167	1.00242	0.98402	0.457057
160.449	1.00229	0.98399	0.459534
160.731	1.00216	0.98396	0.462035
161.012	1.00204	0.98393	0.464478
161.294	1.00192	0.98391	0.466909
161.576	1.0018	0.98388	0.469352
161.857	1.00168	0.98386	0.47175
162.103	1.00157	0.98384	0.473872
162.386	1.00146	0.98381	0.476292
162.667	1.00134	0.98379	0.4787
162.949	1.00123	0.98377	0.481052
163.231	1.0011	0.98375	0.483426
163.514	1.001	0.98373	0.485743
163.795	1.00089	0.98372	0.488048
164.077	1.00077	0.9837	0.490365
164.358	1.00066	0.98369	0.492636
164.64	1.00054	0.98368	0.494896
164.922	1.00044	0.98368	0.497121
165.168	1.00033	0.98367	0.499037
165.45	1.00023	0.98367	0.50125
165.731	1.00013	0.98367	0.50343
166.014	1.00002	0.98368	0.505609
166.296	0.999918	0.98368	0.507811
166.578	0.999814	0.98369	0.509991
166.86	0.999721	0.98369	0.51217
167.141	0.999617	0.9837	0.514292
167.423	0.999523	0.98371	0.516437
167.67	0.99944	0.98371	0.518295
167.951	0.999336	0.98372	0.520382
168.233	0.999242	0.98372	0.522447
168.514	0.999149	0.98372	0.524512
168.761	0.999066	0.98372	0.526278
169.042	0.998972	0.98372	0.528343
169.324	0.998889	0.98372	0.530407
169.606	0.998795	0.98371	0.532449
169.887	0.998712	0.9837	0.534468
170.169	0.998629	0.9837	0.536498
170.451	0.998535	0.98368	0.538505
170.733	0.998452	0.98367	0.540501
170.979	0.998379	0.98366	0.54221
171.243	0.998296	0.98365	0.544045
171.49	0.998223	0.98364	0.545743
171.771	0.99814	0.98362	0.547704
172.054	0.998057	0.98361	0.549677
172.335	0.997974	0.98359	0.551638
172.617	0.99789	0.98358	0.553577
172.898	0.997807	0.98357	0.555527
173.179	0.997734	0.98355	0.557453
173.461	0.997651	0.98354	0.559392
173.743	0.997568	0.98353	0.561319
174.024	0.997495	0.98351	0.563211
174.306	0.997412	0.9835	0.565115
174.587	0.997329	0.98348	0.567019
174.868	0.997256	0.98346	0.568912
175.149	0.997173	0.98345	0.570782
175.431	0.9971	0.98343	0.572663
175.713	0.997017	0.98341	0.574532
175.994	0.996944	0.98339	0.57639
176.276	0.996871	0.98337	0.578249
176.558	0.996788	0.98335	0.580095
176.839	0.996715	0.98333	0.581942
177.121	0.996642	0.98331	0.583777
177.403	0.99657	0.98329	0.585612
177.684	0.996497	0.98327	0.587436
177.966	0.996424	0.98324	0.58926
178.247	0.996351	0.98322	0.591072
178.494	0.996289	0.98321	0.592655
178.775	0.996216	0.98318	0.594456
179.022	0.996154	0.98317	0.596027
179.305	0.996081	0.98315	0.597828
179.587	0.996018	0.98313	0.599617
179.868	0.995946	0.98311	0.601407
180.114	0.995894	0.9831	0.602955
180.396	0.995821	0.98308	0.604721
180.678	0.995758	0.98307	0.606488
180.924	0.995706	0.98307	0.608013
181.171	0.995654	0.98306	0.60955
181.417	0.995602	0.98305	0.611064
181.699	0.99554	0.98305	0.612808
181.98	0.995478	0.98305	0.61454
182.262	0.995415	0.98305	0.616272
182.543	0.995353	0.98305	0.618015
182.826	0.995301	0.98305	0.619736
183.108	0.995238	0.98306	0.621456
183.39	0.995176	0.98306	0.623165
183.671	0.995124	0.98307	0.624874
183.953	0.995072	0.98308	0.626572
184.235	0.99502	0.98309	0.628269
184.482	0.994978	0.98311	0.629726
184.746	0.994926	0.98312	0.631297
184.993	0.994885	0.98313	0.632765
185.239	0.994833	0.98315	0.634245
185.522	0.994791	0.98316	0.63592
185.803	0.994739	0.98318	0.637583
186.085	0.994698	0.9832	0.639235
186.367	0.994646	0.98322	0.640886
186.649	0.994604	0.98323	0.642538
186.931	0.994562	0.98325	0.644178
187.213	0.994521	0.98326	0.645795
187.495	0.994479	0.98327	0.647436
187.777	0.994438	0.98328	0.649053
188.06	0.994406	0.98329	0.650693
188.341	0.994365	0.9833	0.652299
188.623	0.994334	0.9833	0.653905
188.905	0.994292	0.98331	0.655522
189.152	0.994261	0.98331	0.65691
189.434	0.99423	0.98331	0.658504
189.716	0.994198	0.98331	0.660087
189.98	0.994167	0.98331	0.661578
190.262	0.994136	0.9833	0.66315
190.543	0.994105	0.9833	0.664721
190.789	0.994084	0.9833	0.666086
191.071	0.994053	0.98329	0.667646
191.353	0.994022	0.98329	0.669206
191.634	0.99399	0.98328	0.670754
191.915	0.99397	0.98328	0.672303
192.196	0.993938	0.98328	0.67384
192.478	0.993907	0.98327	0.675377
192.741	0.993886	0.98327	0.676799
193.023	0.993855	0.98328	0.678324
193.269	0.993834	0.98328	0.679643
193.55	0.993803	0.98328	0.681157
193.833	0.993772	0.98328	0.682671
194.114	0.993751	0.98329	0.684186
194.396	0.99372	0.98329	0.6857
194.642	0.993699	0.9833	0.687007
194.923	0.993668	0.98331	0.688498
195.205	0.993637	0.98331	0.689978
195.468	0.993616	0.98332	0.691377
195.75	0.993585	0.98333	0.692857
196.031	0.993554	0.98334	0.694325
196.313	0.993533	0.98335	0.695782
196.595	0.993502	0.98336	0.69725
196.876	0.99347	0.98338	0.698707
197.158	0.993439	0.98339	0.700163
197.44	0.993418	0.98341	0.70162
197.721	0.993387	0.98342	0.703077
197.968	0.993356	0.98344	0.704338
198.25	0.993335	0.98345	0.705772
198.531	0.993304	0.98346	0.707217
198.777	0.993283	0.98347	0.708456
199.059	0.993252	0.98349	0.709878
199.339	0.993221	0.9835	0.711301
199.621	0.99319	0.9835	0.712711
199.903	0.993169	0.98351	0.714122
200.184	0.993138	0.98351	0.715522
200.466	0.993106	0.98351	0.716932
200.748	0.993086	0.98351	0.71832
200.995	0.993065	0.98351	0.719559
201.277	0.993034	0.98351	0.720935
201.558	0.993013	0.9835	0.722323
201.805	0.992992	0.98349	0.723539
202.087	0.992961	0.98348	0.724915
202.333	0.99294	0.98347	0.726131
202.616	0.992919	0.98346	0.727496
202.898	0.992898	0.98345	0.728861
203.179	0.992867	0.98343	0.730226
203.461	0.992846	0.98342	0.73158
203.708	0.992836	0.98341	0.732772
203.989	0.992805	0.9834	0.734114
204.271	0.992784	0.98339	0.735456
204.552	0.992763	0.98338	0.736787
204.834	0.992742	0.98338	0.738117
205.116	0.992722	0.98337	0.739448
205.397	0.992701	0.98337	0.740778
205.679	0.99268	0.98337	0.742098
205.961	0.992659	0.98337	0.743417
206.242	0.992638	0.98338	0.744724
206.524	0.992618	0.98339	0.746032
206.806	0.992597	0.9834	0.747328
207.087	0.992586	0.98341	0.748635
207.369	0.992566	0.98342	0.749932
207.65	0.992545	0.98344	0.751216
207.931	0.992524	0.98346	0.752501
208.214	0.992503	0.98348	0.753797
208.495	0.992482	0.98351	0.75507
208.777	0.992462	0.98354	0.756343
209.058	0.992441	0.98356	0.757605
209.339	0.99242	0.98359	0.758867
209.62	0.992399	0.98362	0.760128
209.902	0.992378	0.98366	0.76139
210.185	0.992358	0.98369	0.76264
210.466	0.992337	0.98372	0.763891
210.747	0.992316	0.98375	0.765129
211.029	0.992295	0.98379	0.766368
211.311	0.992274	0.98382	0.767607
211.593	0.992254	0.98385	0.768834
211.874	0.992233	0.98389	0.770061
212.156	0.992212	0.98392	0.771289
212.438	0.992191	0.98395	0.772505
212.685	0.99217	0.98397	0.77356
212.967	0.99215	0.984	0.774764
213.249	0.992139	0.98403	0.775968
213.53	0.992118	0.98406	0.777173
213.777	0.992098	0.98408	0.778217
214.024	0.992087	0.9841	0.77926
214.306	0.992066	0.98412	0.780453
214.588	0.992056	0.98414	0.781635
214.87	0.992035	0.98416	0.782816
215.152	0.992025	0.98417	0.783986
215.434	0.992004	0.98418	0.785167
215.715	0.991994	0.98419	0.786326
215.997	0.991983	0.9842	0.787496
216.244	0.991973	0.9842	0.788517
216.526	0.991962	0.9842	0.789675
216.808	0.991952	0.98419	0.790822
217.089	0.991942	0.98419	0.791969
217.37	0.991931	0.98418	0.793105
217.652	0.991921	0.98417	0.794229
217.934	0.991921	0.98416	0.795364
218.182	0.99191	0.98415	0.796362
218.464	0.99191	0.98414	0.797486
218.746	0.9919	0.98413	0.79861
218.992	0.9919	0.98411	0.799597
219.274	0.9919	0.9841	0.800698
219.555	0.99189	0.98409	0.801799
219.837	0.99189	0.98407	0.8029
220.119	0.99189	0.98406	0.80399
220.365	0.99189	0.98405	0.804953
220.647	0.99189	0.98404	0.806031
220.929	0.99189	0.98403	0.807121
221.21	0.99189	0.98403	0.808199
221.492	0.99189	0.98403	0.809277
221.739	0.99189	0.98402	0.810229
222.02	0.99189	0.98402	0.811308
222.302	0.99189	0.98402	0.812374
222.583	0.99189	0.98401	0.813429
222.866	0.99189	0.98402	0.814496
223.147	0.99189	0.98402	0.815551
223.428	0.99189	0.98402	0.816595
223.71	0.99189	0.98403	0.817639
223.991	0.991879	0.98404	0.818683
224.273	0.991879	0.98404	0.819726
224.555	0.991879	0.98405	0.820759
224.837	0.991879	0.98406	0.821791
225.084	0.991879	0.98407	0.822686
225.366	0.991879	0.98409	0.823707
225.647	0.991869	0.9841	0.824739
225.929	0.991869	0.98411	0.825748
226.211	0.991869	0.98413	0.826758
226.458	0.991869	0.98415	0.827629
226.74	0.991858	0.98416	0.828639
227.022	0.991858	0.98418	0.829637
227.269	0.991858	0.98419	0.830508
227.551	0.991848	0.98421	0.831506
227.834	0.991848	0.98423	0.832493
228.08	0.991838	0.98425	0.833364
228.361	0.991838	0.98427	0.834328
228.643	0.991827	0.98428	0.835303
228.924	0.991827	0.9843	0.836278
229.206	0.991827	0.98431	0.837241
229.488	0.991817	0.98433	0.838205
229.751	0.991817	0.98434	0.839099
230.033	0.991806	0.98435	0.840051
230.315	0.991806	0.98436	0.841003
230.597	0.991796	0.98437	0.841944
230.879	0.991796	0.98438	0.842896
231.125	0.991786	0.98438	0.843722
231.407	0.991786	0.98439	0.844662
231.688	0.991775	0.98439	0.845591
231.97	0.991775	0.98439	0.846509
232.252	0.991765	0.98439	0.847438
232.534	0.991765	0.98438	0.848344
232.815	0.991754	0.98438	0.849262
233.097	0.991754	0.98437	0.850168
233.379	0.991744	0.98436	0.851074
233.625	0.991744	0.98435	0.851877
233.907	0.991734	0.98435	0.85276
234.189	0.991734	0.98434	0.853655
234.471	0.991734	0.98433	0.854549
234.751	0.991723	0.98433	0.855433
234.998	0.991723	0.98432	0.856213
235.28	0.991723	0.98432	0.857084
235.56	0.991713	0.98432	0.857956
235.842	0.991713	0.98433	0.858828
236.124	0.991713	0.98434	0.859699
236.406	0.991713	0.98435	0.86056
236.652	0.991702	0.98436	0.861317
236.899	0.991702	0.98438	0.862074
237.181	0.991702	0.9844	0.862911
237.462	0.991702	0.98442	0.86376
237.709	0.991692	0.98445	0.864505
237.99	0.991692	0.98448	0.865331
238.272	0.991692	0.98452	0.866169
238.554	0.991692	0.98456	0.866994
238.835	0.991692	0.9846	0.86782
239.116	0.991692	0.98465	0.868635
239.397	0.991692	0.9847	0.869449
239.679	0.991692	0.98475	0.870263
239.926	0.991692	0.9848	0.870986
240.207	0.991692	0.98485	0.871777
240.488	0.991692	0.98491	0.87258
240.77	0.991692	0.98497	0.873372
241.017	0.991692	0.98501	0.874071
241.298	0.991702	0.98507	0.874863
241.58	0.991702	0.98512	0.875631
241.862	0.991702	0.98517	0.876411
242.091	0.991702	0.98521	0.877054
242.373	0.991713	0.98526	0.877822
242.654	0.991713	0.9853	0.878591
242.936	0.991723	0.98533	0.879359
243.217	0.991723	0.98537	0.880116
243.498	0.991734	0.9854	0.880873
243.745	0.991744	0.98542	0.881527
244.027	0.991754	0.98544	0.882272
244.308	0.991754	0.98547	0.883041
244.59	0.991765	0.98549	0.883775
244.871	0.991775	0.98551	0.884509
245.152	0.991786	0.98553	0.885243
245.398	0.991796	0.98554	0.885874
245.68	0.991817	0.98556	0.886597
245.962	0.991827	0.98558	0.887319
246.209	0.991838	0.98559	0.887939
246.491	0.991848	0.98561	0.888661
246.773	0.991869	0.98563	0.889372
247.055	0.991879	0.98564	0.890083
247.336	0.9919	0.98566	0.890783
247.617	0.99191	0.98567	0.891483
247.898	0.991931	0.98569	0.892182
248.18	0.991942	0.9857	0.892871
248.461	0.991962	0.98572	0.893547
248.742	0.991983	0.98573	0.894247
249.024	0.991994	0.98575	0.894924
249.306	0.992014	0.98576	0.895589
249.587	0.992035	0.98578	0.896254
249.869	0.992056	0.98579	0.896931
250.151	0.992066	0.9858	0.897585
250.433	0.992087	0.98581	0.89825
250.714	0.992108	0.98582	0.898892
250.996	0.992129	0.98583	0.899546
251.277	0.992139	0.98584	0.900189
251.559	0.99216	0.98585	0.900831
251.841	0.992181	0.98585	0.90145
252.123	0.992202	0.98586	0.902081
252.405	0.992212	0.98586	0.902712
252.652	0.992233	0.98587	0.903262
252.934	0.992254	0.98587	0.903882
253.197	0.992264	0.98587	0.904455
253.479	0.992285	0.98588	0.905063
253.761	0.992295	0.98588	0.905671
254.043	0.992316	0.98589	0.906279
254.325	0.992326	0.98589	0.906887
254.606	0.992347	0.98589	0.907483
254.887	0.992358	0.9859	0.908068
255.17	0.992378	0.98589	0.908665
255.451	0.992389	0.98588	0.909238
255.733	0.992399	0.98587	0.909823
256.015	0.99241	0.98586	0.910397
256.262	0.99242	0.98585	0.910913
256.543	0.99243	0.98583	0.911475
256.826	0.992441	0.9858	0.912049
257.108	0.992451	0.98577	0.912611
257.389	0.992462	0.98574	0.913161
257.67	0.992462	0.98571	0.913712
257.934	0.992472	0.98568	0.914239
258.216	0.992472	0.98564	0.914778
258.499	0.992482	0.9856	0.915317
258.781	0.992482	0.98557	0.915868
259.063	0.992482	0.98553	0.916407
259.345	0.992482	0.98549	0.916946
259.627	0.992482	0.98545	0.917474
259.908	0.992482	0.98542	0.918001
260.19	0.992482	0.98538	0.918529
260.472	0.992472	0.98534	0.919045
260.754	0.992472	0.98531	0.919561
261.001	0.992462	0.98528	0.920009
261.23	0.992462	0.98525	0.920422
261.511	0.992451	0.98523	0.920938
261.793	0.992441	0.98521	0.921442
262.075	0.992441	0.98519	0.921936
262.357	0.99243	0.98517	0.92244
262.638	0.99242	0.98515	0.922934
262.92	0.99241	0.98514	0.923427
263.183	0.992399	0.98513	0.923886
263.465	0.992389	0.98513	0.924367
263.728	0.992378	0.98512	0.924826
264.011	0.992368	0.98512	0.925308
264.293	0.992358	0.98512	0.925778
264.575	0.992347	0.98512	0.926248
264.822	0.992337	0.98512	0.926673
265.104	0.992326	0.98512	0.927132
265.385	0.992316	0.98513	0.927602
265.667	0.992306	0.98513	0.928049
265.948	0.992295	0.98514	0.928508
266.229	0.992285	0.98515	0.928967
266.511	0.992274	0.98516	0.929403
266.793	0.992264	0.98518	0.92985
267.075	0.992264	0.98519	0.930297
267.357	0.992254	0.98521	0.930745
267.604	0.992243	0.98522	0.931123
267.886	0.992233	0.98524	0.93157
268.167	0.992222	0.98526	0.931995
268.448	0.992222	0.98528	0.932431
268.731	0.992212	0.9853	0.932855
269.012	0.992202	0.98532	0.933279
269.294	0.992202	0.98534	0.933704
269.575	0.992191	0.98536	0.934128
269.857	0.992181	0.98539	0.934541
270.138	0.992181	0.98541	0.934954
270.42	0.99217	0.98543	0.935367
270.701	0.99217	0.98545	0.935768
270.983	0.99216	0.98548	0.93617
271.264	0.99216	0.9855	0.936571
271.546	0.99215	0.98553	0.936973
271.829	0.99215	0.98556	0.937374
272.11	0.992139	0.98559	0.937764
272.392	0.992139	0.98563	0.938154
272.674	0.992129	0.98566	0.938544
272.956	0.992129	0.9857	0.938934
273.237	0.992129	0.98574	0.939313
273.52	0.992118	0.98578	0.939691
273.802	0.992118	0.98582	0.94007
274.084	0.992118	0.98586	0.940448
274.366	0.992118	0.9859	0.940815
274.648	0.992118	0.98594	0.941182
274.931	0.992118	0.98598	0.941549
275.213	0.992118	0.98601	0.941928
275.494	0.992118	0.98605	0.942283
275.775	0.992129	0.98608	0.942639
276.056	0.992129	0.98612	0.942995
276.302	0.992139	0.98614	0.943293
276.583	0.992139	0.98617	0.943648
276.865	0.99215	0.9862	0.943992
277.147	0.99216	0.98623	0.944337
277.393	0.99217	0.98625	0.944635
277.657	0.992181	0.98628	0.944956
277.938	0.992191	0.9863	0.945289
278.22	0.992202	0.98633	0.945621
278.501	0.992212	0.98635	0.945954
278.783	0.992222	0.98638	0.946286
279.065	0.992243	0.9864	0.946619
279.346	0.992254	0.98643	0.94694
279.628	0.992274	0.98645	0.947273
279.909	0.992285	0.98647	0.947594
280.19	0.992306	0.9865	0.947915
280.472	0.992326	0.98653	0.948225
280.753	0.992347	0.98655	0.948546
281.035	0.992368	0.98658	0.948856
281.317	0.992389	0.9866	0.949165
281.598	0.99241	0.98663	0.949475
281.88	0.99243	0.98665	0.949785
282.162	0.992451	0.98668	0.950095
282.443	0.992472	0.9867	0.950404
282.707	0.992493	0.98672	0.950679
282.989	0.992514	0.98674	0.950989
283.271	0.992545	0.98676	0.951287
283.5	0.992555	0.98678	0.951528
283.781	0.992586	0.9868	0.951826
284.063	0.992607	0.98682	0.952125
284.345	0.992628	0.98684	0.952411
284.627	0.992649	0.98686	0.95271
284.909	0.99267	0.98688	0.953008
285.191	0.99269	0.98691	0.953295
285.473	0.992711	0.98694	0.953581
285.719	0.992732	0.98696	0.953834
285.982	0.992753	0.98699	0.954098
286.265	0.992774	0.98703	0.954384
286.546	0.992794	0.98707	0.954671
286.792	0.992815	0.9871	0.954912
287.074	0.992836	0.98715	0.955187
287.356	0.992857	0.98719	0.955474
287.637	0.992878	0.98724	0.955749
287.885	0.992898	0.98728	0.95599
288.166	0.992919	0.98733	0.956265
288.447	0.99294	0.98737	0.956541
288.729	0.99295	0.98742	0.956804
288.976	0.992971	0.98746	0.957045
289.258	0.992992	0.9875	0.957309
289.539	0.993002	0.98755	0.957584
289.82	0.993023	0.98759	0.957848
290.102	0.993044	0.98763	0.958112
290.384	0.993054	0.98767	0.958376
290.666	0.993075	0.98772	0.958651
290.948	0.993086	0.98776	0.958903
291.23	0.993106	0.9878	0.959167
291.511	0.993117	0.98784	0.959431
291.792	0.993127	0.98788	0.959683
292.075	0.993148	0.98792	0.959936
292.322	0.993158	0.98795	0.960165
292.604	0.993169	0.98799	0.960418
292.885	0.993179	0.98802	0.96067
293.167	0.9932	0.98806	0.960922
293.449	0.99321	0.9881	0.961175
293.696	0.993221	0.98813	0.961392
293.978	0.993231	0.98816	0.961633
294.226	0.993252	0.98819	0.961851
294.507	0.993262	0.98822	0.962092
294.789	0.993273	0.98826	0.962344
295.036	0.993283	0.98829	0.962562
295.283	0.993304	0.98832	0.962769
295.564	0.993314	0.98835	0.96301
295.846	0.993335	0.98838	0.963251
296.128	0.993346	0.98842	0.963491
296.375	0.993356	0.98845	0.963698
296.656	0.993377	0.98848	0.963939
296.902	0.993387	0.98851	0.964145
297.184	0.993408	0.98855	0.964375
297.466	0.993418	0.98859	0.964604
297.73	0.993439	0.98862	0.964833
298.013	0.99346	0.98866	0.965063
298.26	0.99347	0.9887	0.965258
298.542	0.993491	0.98874	0.965487
298.823	0.993512	0.98879	0.965717
299.105	0.993533	0.98883	0.965935
299.387	0.993543	0.98888	0.966164
299.669	0.993564	0.98892	0.966382
299.95	0.993595	0.98897	0.9666
300.231	0.993616	0.98901	0.966829
300.513	0.993637	0.98905	0.967036
300.759	0.993658	0.98908	0.967231
301.041	0.993678	0.98912	0.967449
301.322	0.99371	0.98915	0.967667
301.605	0.993741	0.98919	0.967873
301.869	0.993762	0.98921	0.968068
302.151	0.993793	0.98924	0.968286
302.432	0.993824	0.98926	0.968492
302.715	0.993855	0.98927	0.968699
302.997	0.993886	0.98929	0.968905
303.279	0.993918	0.9893	0.969112
303.56	0.993959	0.98931	0.969318
303.842	0.99399	0.98931	0.969513
304.123	0.994032	0.98932	0.96972
304.406	0.994074	0.98932	0.969915
304.687	0.994115	0.98933	0.97011
304.969	0.994157	0.98933	0.970305
305.251	0.994209	0.98933	0.970511
305.533	0.99425	0.98933	0.970706
305.815	0.994302	0.98934	0.97089
306.062	0.994344	0.98934	0.971062
306.325	0.994386	0.98934	0.971245
306.607	0.994438	0.98935	0.97144
306.888	0.99449	0.98935	0.971624
307.17	0.994552	0.98935	0.971807
307.451	0.994604	0.98936	0.971991
307.733	0.994666	0.98936	0.972174
308.015	0.994729	0.98935	0.972369
308.297	0.994791	0.98935	0.972541
308.579	0.994854	0.98934	0.972725
308.825	0.994906	0.98934	0.972885
309.107	0.994978	0.98932	0.973069
309.389	0.995041	0.98931	0.973252
309.671	0.995114	0.98929	0.973424
309.954	0.995186	0.98927	0.973597
310.235	0.995249	0.98924	0.97378
310.517	0.995322	0.98922	0.973952
310.798	0.995394	0.98919	0.974124
311.08	0.995467	0.98917	0.974296
311.362	0.99554	0.98915	0.974468
311.643	0.995623	0.98912	0.97464
311.926	0.995696	0.98909	0.974801
312.207	0.995769	0.98907	0.974973
312.489	0.995842	0.98904	0.975134
312.77	0.995925	0.98902	0.975306
313.052	0.995998	0.989	0.975466
313.333	0.996081	0.98897	0.975627
313.615	0.996154	0.98895	0.975799
313.897	0.996226	0.98893	0.975959
314.178	0.99631	0.9889	0.97612
314.425	0.996372	0.98888	0.976258
314.706	0.996455	0.98886	0.976418
314.988	0.996528	0.98884	0.976579
315.27	0.996601	0.98881	0.976728
315.552	0.996684	0.98879	0.976888
315.833	0.996757	0.98876	0.977038
316.115	0.99683	0.98874	0.977198
316.361	0.996892	0.98872	0.977336
316.643	0.996975	0.98869	0.977485
316.925	0.997048	0.98867	0.977634
317.206	0.997121	0.98865	0.977783
317.488	0.997194	0.98862	0.977932
317.769	0.997266	0.9886	0.978081
318.051	0.997329	0.98858	0.97823
318.333	0.997402	0.98856	0.97838
318.615	0.997474	0.98854	0.978529
318.897	0.997537	0.98854	0.978666
319.178	0.99761	0.98854	0.978815
319.46	0.997672	0.98854	0.978953
319.742	0.997734	0.98854	0.979102
320.024	0.997797	0.98854	0.97924
320.306	0.997859	0.98853	0.979389
320.588	0.997922	0.98853	0.979527
320.87	0.997974	0.98852	0.979664
321.152	0.998036	0.98852	0.979802
321.434	0.998088	0.98851	0.979939
321.716	0.99815	0.9885	0.980077
321.998	0.998202	0.9885	0.980215
322.279	0.998254	0.98849	0.980352
322.526	0.998296	0.98848	0.980467
322.808	0.998348	0.98847	0.980605
323.09	0.9984	0.98847	0.980731
323.372	0.998442	0.98846	0.980869
323.653	0.998494	0.98845	0.980995
323.9	0.998525	0.98845	0.981121
324.183	0.998577	0.98844	0.981247
324.465	0.998618	0.98843	0.981385
324.729	0.99865	0.98843	0.981499
325.011	0.998691	0.98842	0.981626
325.293	0.998733	0.98842	0.981752
325.573	0.998774	0.98842	0.981889
325.855	0.998806	0.98841	0.982016
326.137	0.998847	0.98841	0.982142
326.418	0.998878	0.98841	0.982268
326.699	0.99891	0.98841	0.982394
326.981	0.998951	0.98841	0.98252
327.263	0.998982	0.98841	0.982635
327.509	0.999003	0.98841	0.98275
327.791	0.999034	0.98841	0.982864
328.072	0.999076	0.98841	0.98299
328.353	0.999107	0.98841	0.983117
328.635	0.999138	0.98842	0.983231
328.917	0.999159	0.98842	0.983358
329.198	0.999201	0.98843	0.983472
329.444	0.999222	0.98843	0.983575
329.726	0.999253	0.98844	0.983702
329.973	0.999274	0.98844	0.983805
330.255	0.999305	0.98845	0.98392
330.536	0.999336	0.98846	0.984046
330.818	0.999367	0.98847	0.98416
331.101	0.999398	0.98847	0.984275
331.382	0.99943	0.98848	0.98439
331.664	0.999461	0.98849	0.984505
331.91	0.999482	0.9885	0.984608
332.192	0.999513	0.98851	0.984722
332.473	0.999544	0.98852	0.984837
332.755	0.999575	0.98853	0.984952
333.037	0.999617	0.98854	0.985067
333.283	0.999638	0.98855	0.985158
333.565	0.999679	0.98856	0.985273
333.847	0.99971	0.98858	0.985388
334.128	0.999742		0.985502
334.41	0.999783		0.985606
334.692	0.999814		0.98572
334.974	0.999846		0.985824
335.255	0.999887		0.985927
335.537	0.999918		0.986041
335.818	0.99996		0.986145
336.1	0.999991		0.986248
336.382	1.00003		0.986351
336.664	1.00007		0.986454
336.945	1.00011		0.986558
337.227	1.00015		0.986661
337.509	1.00019		0.986764
337.791	1.00022		0.986867
338.072	1.00026		0.986971
338.353	1.00029		0.987074
338.635	1.00033		0.987177
338.916	1.00038		0.987269
339.198	1.00042		0.987372
339.48	1.00046		0.987464
339.727	1.00049		0.987556
340.008	1.00053		0.987647
340.29	1.00056		0.987751
340.572	1.0006		0.987842
340.854	1.00065		0.987946
341.136	1.00069		0.988037
341.418	1.00072		0.988129
341.7	1.00076		0.988221
341.946	1.00078		0.988301
342.228	1.00082		0.988404
342.51	1.00085		0.988496
342.792	1.00089		0.988588
343.074	1.00093		0.98868
343.355	1.00096		0.988771
343.637	1.00099		0.988863
343.918	1.00102		0.988955
344.2	1.00105		0.989047
344.482	1.00107		0.989127
344.763	1.0011		0.989219
345.044	1.00114		0.98931
345.326	1.00116		0.989402
345.572	1.00118		0.989471
345.855	1.0012		0.989563
346.136	1.00122		0.989655
346.418	1.00124		0.989735
346.7	1.00125		0.989827
346.983	1.00127		0.989918
347.265	1.00128		0.989999
347.512	1.00129		0.990079
347.793	1.0013		0.990159
348.04	1.00131		0.99024
348.322	1.00131		0.99032
348.569	1.00132		0.9904
348.851	1.00132		0.99048
349.097	1.00133		0.990561
349.379	1.00133		0.990641
349.661	1.00133		0.990733
349.942	1.00132		0.990813
350.224	1.00132		0.990893
